# Supplementary material for: Genomic survey of edible cockle (Cerastoderma edule) in the Northeast Atlantic: A baseline for sustainable management of its wild resources
Source: Evol Appl. 2022 Jan 25;15(2):262–85. doi: 10.1111/eva.13340 (PMC8867702; doi:10.1111/eva.13340)
Supplement: Supplementary file 2 — Table S1‐S7 [file EVA-15-262-s002.xlsx]

## Sheet: Supplementary Table 1
Supplementary Table 1. Environmental variables considered for the Cerastoderma edule beds analysed. Data were monthly collected from the IBI_REANALYSIS_PHYS_005_002 and IBI_REANALYSIS_BIO_005_003 models for the last five years (2014-2018). The nearest model cell with water was taken to extract the data. Codes are shown on Table 1. SST: Sea Surface Temperature; SBT: Sea Bottom Temperature; SSS: Se…
			Reproductive season values							Winter season values							Summer season values							Year Mean Value
Code	Lat (deg N)	Lon (deg E)	SST (ºC)	SBT (ºC)	SSS (psu)	SBS (psu)	BSS (N/m^2)	NPP (mg.m-3.day-1)		SST (ºC)	SBT (ºC)	SSS (psu)	SBS (psu)	BSS (N/m^2)	NPP (mg.m-3.day-1)		SST (ºC)	SBT (ºC)	SSS (psu)	SBS (psu)	BSS (N/m^2)	NPP (mg.m-3.day-1)		SST (ºC)	SBT (ºC)	SSS (psu)	SBS (psu)	BSS (N/m^2)	NPP (mg.m-3.day-1)
ASCE17	54.8139	8.29806	na	na	na	na	na	na		na	na	na	na	na	na		na	na	na	na	na	na		na	na	na	na	na	na
NTX_18	53.0036	4.77051	14.6552	14.5356	30.5512	30.7512	0.00391417	205.16		6.14167	6.16627	29.0039	29.1805	0.010327	32.4667		18.487	18.4337	30.913	31.0202	0.00372468	257.067		12.1555	12.113	30.2598	30.4091	0.00612297	124.817
WDE_17	53.343	-3.17415	15.4375	15.5178	31.2563	31.2562	0.000789968	386.72		6.29547	6.25567	30.2324	30.2324	0.000418713	53.1333		17.8614	17.8953	31.893	31.8929	0.00075235	423.467		12.0332	12.0394	30.9958	30.9957	0.000631315	220.8
WDE_18	53.343	-3.17415	15.4375	15.5178	31.2563	31.2562	0.000789968	386.72		6.29547	6.25567	30.2324	30.2324	0.000418713	53.1333		17.8614	17.8953	31.893	31.8929	0.00075235	423.467		12.0332	12.0394	30.9958	30.9957	0.000631315	220.8
WBY_17	51.6425	-4.16632	15.276	15.3108	30.1524	30.1614	0.000120438	175.92		7.41927	7.40907	29.489	29.4925	0.000142133	52		18.1505	18.1669	30.7403	30.7473	8.9175e-05	177.333		12.701	12.7054	30.0886	30.0946	0.000161395	117.667
WBY_18	51.6425	-4.16632	15.276	15.3108	30.1524	30.1614	0.000120438	175.92		7.41927	7.40907	29.489	29.4925	0.000142133	52		18.1505	18.1669	30.7403	30.7473	8.9175e-05	177.333		12.701	12.7054	30.0886	30.0946	0.000161395	117.667
IDA_18D	53.8841	-6.3414	12.8131	10.23	33.3536	34.1287	0.00130226	51.16		7.9456	8.2102	32.8751	33.8903	0.0106656	25.5333		14.6597	12.4251	33.6317	34.2032	0.00177325	51.2		11.4313	10.3811	33.2679	34.007	0.00583272	38.05
IDC_18D	53.9959	-6.28698	12.5427	10.6604	31.0326	34.0966	0.00151526	47.6		7.75093	7.9678	29.5817	33.7857	0.00687502	25.6		14.4022	12.8049	31.7247	34.1854	0.00171893	49.3333		11.2138	10.4857	30.6852	33.9485	0.00384712	37.3
FBS_17	50.2014	1.62695	15.4716	15.4716	34.9075	34.905	0.00510983	94.8		7.38527	7.36993	34.4272	34.4222	0.0104319	38.0667		18.8979	18.8997	35.1646	35.1632	0.00501174	114.933		13.0196	13.013	34.8326	34.8296	0.00692392	70.3167
FBS_18	50.2014	1.62695	15.4716	15.4716	34.9075	34.905	0.00510983	94.8		7.38527	7.36993	34.4272	34.4222	0.0104319	38.0667		18.8979	18.8997	35.1646	35.1632	0.00501174	114.933		13.0196	13.013	34.8326	34.8296	0.00692392	70.3167
FAR_17	44.5801	-1.23813	18.0798	13.8064	33.1704	34.6657	0.00143059	37.76		11.4381	11.7753	33.7257	34.2857	0.0050676	28.2		21.1318	15.6421	33.3754	34.8917	0.00332681	39.7333		16.0551	13.684	33.5458	34.5626	0.00421975	32.9833
SNO_17	42.7904	-8.9227	15.1467	12.4728	35.1947	35.433	0.0102774	73.76		12.6388	12.6899	34.8274	35.0957	0.00774763	32.6667		15.8379	12.361	35.5027	35.5613	0.0135862	84.2		14.5506	12.8117	35.0888	35.296	0.011032	52.85
SNO_18	42.7904	-8.9227	15.1467	12.4728	35.1947	35.433	0.0102774	73.76		12.6388	12.6899	34.8274	35.0957	0.00774763	32.6667		15.8379	12.361	35.5027	35.5613	0.0135862	84.2		14.5506	12.8117	35.0888	35.296	0.011032	52.85
SLO_17	42.6293	-8.77535	16.7078	15.663	34.0371	34.1526	0.000211355	318.08		11.8687	11.8693	32.6057	32.6527	0.000153067	110.067		17.9087	16.5814	34.9863	35.0489	0.000234725	357.667		15.169	14.6455	33.694	33.7607	0.000170406	228.217
SLO_18	42.6293	-8.77535	16.7078	15.663	34.0371	34.1526	0.000211355	318.08		11.8687	11.8693	32.6057	32.6527	0.000153067	110.067		17.9087	16.5814	34.9863	35.0489	0.000234725	357.667		15.169	14.6455	33.694	33.7607	0.000170406	228.217
PRA_17	40.6228	-8.73947	16.2777	13.1754	34.738	35.2733	0.0121683	148.32		13.0595	13.1493	33.7054	34.7083	0.0116713	54.2		16.9119	13.2804	35.2332	35.5543	0.0149653	183.533		15.3969	13.5855	34.5129	35.1051	0.0111783	106.383
PTE_18	38.7667	-9.03333	16.0308	14.4842	34.0453	35.3915	0.0019966	126.08		13.8763	13.8763	32.9237	34.5772	0.00206725	42.2		16.5864	14.7235	34.4855	35.5474	0.00201754	170		15.7	14.7761	33.4808	35.1141	0.00175023	91.8333
PSA_19	38.45	-8.71667	15.4123	13.6232	35.6232	35.7856	0.00689538	87.84		14.2029	14.0724	35.6017	35.6661	0.00900804	34		15.8523	13.6261	35.6486	35.8091	0.00606458	115.8		15.5164	14.057	35.5624	35.7138	0.00646497	61.1
PRF_17	36.9976	-7.8302	17.4833	14.2287	35.7223	35.8978	0.0550043	55.28		14.6863	14.5681	34.8939	35.8381	0.0327986	31.6667		18.3502	14.1744	35.805	35.9023	0.067815	60.4		16.871	14.4152	35.4497	35.868	0.0463935	42
PRF_18	36.9976	-7.8302	17.4833	14.2287	35.7223	35.8978	0.0550043	55.28		14.6863	14.5681	34.8939	35.8381	0.0327986	31.6667		18.3502	14.1744	35.805	35.9023	0.067815	60.4		16.871	14.4152	35.4497	35.868	0.0463935	42

## Sheet: Supplementary Table_2
Supplementary Table 2: Information for the RADtags containing the 9309 SNPs used in Cerastoderma edule from the Northeast Atlantic Ocean. Identification number on the database (RAD_ID), SNP position inside the RADtag from 5' end, SNP code, C. edule chromosome where the RADtag is found, SNP position within chromosome (in bp), SNP variants (REF: SNP variant found in the reference genome; ALT: alter…
						SNPs variants
Order	RAD_ID	SNP_position in RADtag	SNP code	Chromosome	SNP position (bp)	REF	ALT	RADtag consensus sequence
1	33	8	33_7	2	23137268	A	G	TATGAAA[A/G]AAAGGCATGTTTGTGCTGACTTTTCCGA
2	141	30	141_29	2	23341969	C	T	GGCAGAGCTTGGGCAGACCCTTGCAACAG[C/T]CAGTAT
3	153	12	153_11	2	23356285	G	T	TTCATTAATGT[G/T]GCATCAATCTGCTCTGGGGTCAGT
4	167	8	167_7	2	23383943	T	C	AGCTGTA[T/C]AGAGGCACTGATCTGCGACACCACGGCT
5	248	1	248_0	2	23542947	A	T	[A/T]AGTAATGTGAAGCAAGCCTTTGCCCCTGTCTGTCC
6	297	12	297_11	2	23657672	T	A	GTTTTGGCCAG[T/A]GCAAGTATCTGCAAAAAAAGATCA
7	551	31	551_30	2	24111366	G	A	CTATATCGTCCCGCACCGCCATGCACATTA[G/A]CGTGC
8	581	19	581_18	2	24180723	T	A	TCAGCTGTCAATGCATTT[T/A]GCTGCGACATGCTAATT
9	617	10	617_9	2	24257112	G	A	AACAAGGAA[G/A]CAGCACTGTGTTGCCATGGCAACAAC
10	732	6	732_5	2	24574772	A	T	CAAGA[A/T]AGTGTCGCAATTTTGTGCGAGCGCAAGTAT
11	782	19	782_18	2	24758228	C	T	TTGGGCAAAAATGCAAAG[C/T]TTTGCAGGACAGTACAA
12	815	36	815_35	2	24839524	G	T	GGTCGTGGACTTGCAACTCGGTGCTATCGGTTTGA[G/T]
13	1044	32	1044_31	2	25286044	G	A	GTCTTCAAGACAGCAAGAGTTTGCATCTCAT[G/A]AGCA
14	1201	1	1201_0	2	25595449	A	T	[A/T]ATGGAATGGGTGCAGTAAAGTGCCAGATTTCCTTG
15	1531	17	1531_16	4	11689005	G	T	CATCGTCCGTCTGCAG[G/T]ACCTTGCCACGCCCACGTC
16	1682	28	1682_27	4	11925344	A	G	TATGGAGTTTCTGCATACGGCTGCAGA[A/G]AACGGGGT
17	1801	10	1801_9	4	12109901	T	A	TTCGTGGAC[T/A]TGGCATTATGATGCAGATCTTTAACC
18	1890	21	1890_20	4	12284448	G	A	ATAAATAAAAACGCATTCGC[G/A]TGCCTTCTGCACCAA
19	1891	31	1891_30	4	12288214	A	T	AAAGATGATTTTGCAGCAAAGTGCAGTGCT[A/T]AATTG
20	1892	27	1892_26	4	12291979	C	G	GATACGGACACGGCAGCTATTTGCAG[C/G]TAATTCGGA
21	1906	30	1906_29	4	12346841	G	C	ATTTGAACTCATGCAGAGAGGTGCCATGT[G/C]ATTTCA
22	1911	27	1911_26	4	12380514	G	A	TGTTCAGATTCAGCATACGATTGCTC[G/A]ACGCGAATC
23	2026	7	2026_6	4	12610545	T	C	AGGTAG[T/C]CTTATGCAAAACAATGCAAGTCGCATAGC
24	2047	26	2047_25	4	12652103	T	C	TTGGTTCAATTCGCAATGAGTTGCA[T/C]AAGTCGGATG
25	2408	29	2408_28	4	13589228	C	T	AAGTGAGTCGTCGCACCTGTCTGCTCTT[C/T]TTTTTGA
26	2424	19	2424_18	4	13701034	T	C	CGAAAATGCCCTGCAGCC[T/C]AGTGCTGGTGCATGCAG
27	2444	2	2444_1	4	13762567	G	T	T[G/T]CTTTCTTTAAGCAGAGGCATGCATTTTCCGCAAA
28	2445	32	2445_31	4	13764053	G	A	GCTGATGGTATTGCAGTAGTGTGCTTTGCTC[G/A]CATT
29	2506	3	2506_2	4	13941271	A	T	AT[A/T]CACACTGACGCAAATCGTTGCAAGCCGATGAAA
30	2647	3	2647_2	4	14267319	A	G	TT[A/G]TGACCAGAAGCATGTTTGTGCTGATTTTGCTTA
31	2651	34	2651_33	4	14280563	C	T	TAATAAATACAGGCAAAATCATGCAAAACTTTG[C/T]GA
32	2667	20	2667_19	4	14300321	G	T	GATAAAGCTGAAGCACTAA[G/T]GTGCGTTTAAAGCAAG
33	2721	28	2721_27	2	47792486	C	T	TGGAATGGTTCCGCATGTTAATGCTCA[C/T]CATAACAC
34	2790	1	2790_0	2	47909247	A	G	[A/G]AAGCCTAAGTTGCAAGAAAATGCTTGGCCAAGCAA
35	2810	31	2810_30	2	47961544	C	T	TTTTGGGATGCAGCACGATGGTGCAGGGAA[C/T]CTGTG
36	2933	2	2933_1	2	48198498	T	C	A[T/C]TATCGTCCGGGCAGAAATGTGCAAATCCCGCGCC
37	3063	34	3063_33	2	34700142	C	T	ACAGATAGATGCGCAACTGTCTGCACAGAGAAA[C/T]GT
38	3076	18	3076_17	2	34685490	G	A	ACGTATTGTGTTGCATT[G/A]GTGTGCTGGATAGTTTAT
39	3143	19	3143_18	2	34491715	A	G	TTCAAAACTCGGGCAGAA[A/G]GTTGCCAGAGCCAGGAA
40	3148	25	3148_24	2	34465072	C	G	GCAGCATGTTTTGCAAAAGCATGC[C/G]TTTAGTGGAGA
41	3222	28	3222_27	19	3873792	G	A	GAGCAATGCAAAGCAATGCAATGCAAT[G/A]CCAGTTGA
42	3227	29	3227_28	19	3888224	G	A	GCCTTGTGTACAGCATGAGCATGCCAGA[G/A]GGGACCT
43	3255	4	3255_3	19	3923182	C	A	TTC[C/A]AGCCAACAGCATACGTTTGCATCAAGTTCTAG
44	3256	32	3256_31	19	3923685	T	C	TAATCTGGACTTGCAGAAAATTGCCCGATTA[T/C]ATTT
45	3335	32	3335_31	19	4099557	T	C	GGGAATTGCTTTGCATGGGAATGCATGTGTA[T/C]CAGG
46	3457	28	3457_27	19	4334247	A	G	AAGCTTAACAAAGCAATGAGGTGCTGA[A/G]GGAATCAA
47	3476	10	3476_9	19	4406435	G	A	GTGAGCTAT[G/A]AGGCAGGTCACTGCATCATAATGCTG
48	3509	10	3509_9	19	4522088	G	A	GAGGAAGAC[G/A]CCGCACTCAACTGCCCATAGGGCTAG
49	3528	21	3528_20	19	4565538	G	A	GGGTTTTCACTTGCACTTAG[G/A]TGCATCAACCCTTTA
50	3534	35	3534_34	19	4581161	A	C	CCCACTAGCCGGGCATACAATTGCATGATCGCTA[A/C]G
51	3647	30	3647_29	19	4813440	A	G	CAGTTTTGCTGAGCACTAGTATGCTTTAA[A/G]ATAAAC
52	3692	11	3692_10	19	4888506	G	T	TTATCTACCT[G/T]TGCACACCTTTGCAGGTAGACCCAA
53	3707	12	3707_11	19	4938602	G	C	ACAATTTGCCT[G/C]GCATTCTTCTGCCAGTATAACACA
54	3730	6	3730_5	19	4987788	T	C	CACCA[T/C]CTCCTAGCACAGTACTGCTCAATTACCCAC
55	3743	21	3743_20	19	5022935	G	A	CTGTTGTCAATGGCAAACTC[G/A]TGCTCTGACAGGCAA
56	3747	10	3747_9	19	5031494	T	A	GTTATTTCC[T/A]CAGCAAAACCTTGCATGCCACTGAGT
57	3749	5	3749_4	19	5033028	G	A	GAGT[G/A]TCCAATGGCAAAACACTGCAAAAGCTCTGCC
58	3750	28	3750_27	19	5039310	C	T	TAGTTGTCCTCTGCATACAGTTGCTTA[C/T]GCACTGGC
59	3759	7	3759_6	19	5078985	T	C	TGATGG[T/C]TGAGGGCAACAGTATGCTGTAAAGGTAGT
60	3763	5	3763_4	19	5088500	A	C	ATCA[A/C]TGCTGAGGCAAATGTCTGCCTCCAAAAAGGG
61	3807	3	3807_2	19	5234738	G	A	CA[G/A]TGGAATTGTGCAAAAGCATGCATGAGGGAATAA
62	3808	21	3808_20	19	5242115	T	A	TAATTGTGATCTGCATGCAC[T/A]TGCTTTCGTTTTGAG
63	3818	35	3818_34	19	5263469	T	A	GGTTCAAGCTATGCAAGGCAATGCCTATAAGGCC[T/A]A
64	3842	11	3842_10	19	5305039	T	C	CCTTGGCAAG[T/C]GGCAAAGTCTTGCTGCGACTTTCAA
65	3877	5	3877_4	19	5392087	A	C	CAAA[A/C]AAAGTCTGCAACATGTTGCATGCTTGATTCC
66	3895	2	3895_1	19	5431990	G	A	T[G/A]GAAGCAACTGGCACCATATTGCATGAATGACATA
67	3918	2	3918_1	19	5492503	C	T	T[C/T]CTCACTACCAGCAGCATGTTGCATGTTATGGTTC
68	3925	27	3925_26	19	5502075	A	G	TGGTTGAATTGCGCAAGAAGCTGCTC[A/G]GCCCCTTCT
69	3967	33	3967_32	19	5622365	T	A	ACTCTCCTGGCTGCAAAAATATGCTTGCTCCA[T/A]TTC
70	3974	6	3974_5	19	5641336	A	G	CCCAA[A/G]TTGCTTGCAAGAGCTTGCAGACAACATTTC
71	3987	33	3987_32	19	5669458	A	G	CAGTTGTCTTAAGCATTCCATTGCTGGTGCCT[A/G]ATT
72	3988	10	3988_9	19	5673490	A	T	AGGGGAGAG[A/T]AAGCAGAGAATTGCAAAAGTGAGTTT
73	3989	11	3989_10	19	5675908	T	C	GACTTTCCTT[T/C]GGCAAGACACTGCAGAGCCCTGCCT
74	4011	5	4011_4	19	5725705	T	G	TGAA[T/G]AAATCGAGCATGAAAATGCGCTTCTTTCAGT
75	4034	27	4034_26	19	5782948	C	A	CCAATCTCTACAGCATGATGGTGCCC[C/A]AGAACAGGG
76	4080	6	4080_5	19	5883940	A	G	GAATC[A/G]GCATTCGCACTGTGTTGCGTCTGATCGGAG
77	4103	1	4103_0	19	5945601	T	C	[T/C]CCCACTCGATAGCAGGAACTTGCATAGCTACTTAC
78	4187	33	4187_32	19	6102757	A	C	CTGGTCCAAATTGCAAGCAAATGCAGACGATA[A/C]TAT
79	4188	31	4188_30	19	6103141	G	T	AGAAACAGAAAGGCACACAAATGCGTATTT[G/T]CTTTG
80	4202	31	4202_30	19	6160492	A	G	ACACCAGTACATGCATGGTTTTGCATCGAT[A/G]TCACC
81	4204	31	4204_30	19	6170795	T	C	GTGGCTTTACTGGCAGAGAAATGCAAGAAC[T/C]ATGCG
82	4206	1	4206_0	19	6183731	A	C	[A/C]AAGGAATGTCAGCACAAGAGTGCCAAGCCTCTACC
83	4218	4	4218_3	19	6229732	T	G	AAT[T/G]TGGAAGAGGCATAGACCTGCTAATACCTCGAA
84	4318	20	4318_19	19	6371028	T	C	GGGGAGTGCATGGCAAACG[T/C]GTGCCAGCAAACTTGG
85	4410	20	4410_19	19	6551104	A	G	GAATGGCCTTGGGCAAGAC[A/G]CTGCAGAACCCTACCT
86	4510	10	4510_9	19	6728633	A	G	CGCTGCAGA[A/G]TTGCACACCATTGCAGTCATTTCAGG
87	4571	26	4571_25	19	6828802	G	T	GCCTTTGGACAAGCAGAGCAATGCA[G/T]ACAGTTGGTT
88	4600	33	4600_32	19	6875162	A	T	TGCCAGTGTGATGCATACAGATGCCAGTATGT[A/T]AAT
89	4618	11	4618_10	19	6901054	A	T	CCTCAGAGAC[A/T]TGCACAACTGTGCTTCCAAACGACC
90	4647	30	4647_29	19	6959761	G	A	GGCAAGGCTCCTGCAATGTCTTGCCCAAG[G/A]ACACTC
91	4907	10	4907_9	19	7326111	G	A	TGAGACGGA[G/A]GAGCAGGAGGATGCTGATGCTGATTA
92	4975	6	4975_5	19	7467184	G	T	TTCTA[G/T]GCCATCGCAAACAAGTGCGCTCTCCATCTC
93	4991	4	4991_3	19	7491276	A	T	ATG[A/T]CTTTATTTGCAATTCAATGCCTCCGGCCCAAA
94	5199	11	5199_10	19	7830005	A	G	ACCTACAGGG[A/G]GGCAGTACGATGCGTTGTACGGATG
95	5439	36	5439_35	19	8193980	A	T	AGACAAGCCAAAGCATGGGGATGCAGCTGTAAGGT[A/T]
96	5482	19	5482_18	19	8261779	C	G	GTTGATAATGGTGCAGGC[C/G]GATGCAAGCAACAATGT
97	5530	35	5530_34	19	8349503	G	A	AAAATCAGCAGTGCAACATCATGCGGGTCAATCG[G/A]A
98	5547	36	5547_35	19	8379929	A	G	ATTAAAGCCCCGGCATACGGTTGCTCTCATGCGGA[A/G]
99	5788	7	5788_6	19	8745575	A	G	CCAAAA[A/G]TCGGTGCAAATACTTGCTATCTGTCCAGA
100	5993	6	5993_5	19	9321097	C	T	TCCTG[C/T]AGCAATGCAGCCAAATGCAGAATTTGTAAT
101	6202	29	6202_28	19	9710572	C	T	CCCGCCAATAGCGCAATTTAGTGCGTTT[C/T]GTCAAAA
102	6207	31	6207_30	19	9723795	C	T	AACGACATCTGAGCACTTTGTTGCAGACGA[C/T]TTTAG
103	6274	29	6274_28	16	10908281	A	G	GTCTATATATCAGCAAGTCAATGCCATA[A/G]TAACTGA
104	6286	10	6286_9	16	10976196	A	T	AGTGATCAT[A/T]ATGCATGAGACTGCTAGCCTTGCTGT
105	6292	9	6292_8	16	11012400	A	G	GACATTCT[A/G]AATGCAACAGTTTGCAGAAGACAGTTT
106	6299	19	6299_18	16	11020826	G	A	TAATTTTAGCCTGCACCT[G/A]TTTGCGCCTCACTGCGA
107	6302	8	6302_7	16	11036101	A	T	AAAGACT[A/T]CAGGGCAAAATTGTGCCCTTTGATGTTT
108	6333	2	6333_1	16	11163340	A	G	T[A/G]GGCTCTACATGCATAGCTTTGCCTTTGCCAGAAC
109	6340	6	6340_5	16	11180722	T	C	GTTTT[T/C]GATGGGGCAGAGAAGTGCCATCATTGAAAT
110	6346	2	6346_1	16	11196564	A	C	T[A/C]CTTGAATATGGCACATGTTTGCTTCTTATATTCG
111	6350	19	6350_18	16	11219449	T	A	TCAGAAAAACCAGCAGAA[T/A]CTTGCGTACTTCCAAAC
112	6357	19	6357_18	16	11235588	G	T	GCAGAAAAAATAGCAAAA[G/T]CCTGCCCCAAACCACTA
113	6362	27	6362_26	16	11262193	T	C	GTCTAGTGTCCTGCAAAGATTTGCGA[T/C]CCGTCTAGG
114	6364	3	6364_2	HiC_scaffold_237	32757	A	T	CA[A/T]GAGACAAAAGCACAGCCGTGCATATGGATAACC
115	6383	1	6383_0	13	21864221	T	G	[T/G]TTGTCCGTTTTGCAGTTTACTGCTGTACATGCAAA
116	6385	10	6385_9	13	21860988	G	A	ACAACAGCT[G/A]GAGCAGAAACTTGCGTAAGGATTGAT
117	6637	3	6637_2	9	26607587	T	G	TC[T/G]TACCAGTTTGCATAAGCATGCAGTCGGTTCCAG
118	6640	29	6640_28	9	26604273	G	T	ACTGTGACATCCGCAAGGCGGTGCTGGT[G/T]GGGGGCA
119	6665	19	6665_18	9	26497774	A	T	TTGCACATAGCAGCACAT[A/T]AATGCAGTGGTGATGTG
120	6710	2	6710_1	9	26418160	C	G	G[C/G]TGAAAAACTAGCATCTAGATGCTGTTCGAGCAGA
121	6805	8	6805_7	9	26271304	T	G	CAAGTAG[T/G]TGGCGCATTAATTTGCCTCCTTAACTGC
122	6850	27	6850_26	9	26212519	G	A	ATGGTGCTTCGCGCAAAAATGTGCCA[G/A]TATAAATAC
123	6863	18	6863_17	9	26193591	A	G	CAAAATGAGCTAGCATA[A/G]GCATGCATTACCTGTTTC
124	7091	6	7091_5	9	25752530	A	G	TTCGT[A/G]GAAAATGCACTTGAATGCATTTGCAGCGAA
125	7125	33	7125_32	9	25697320	C	T	GATTGGGGCGTGGCATTATTATGCTTTGATGC[C/T]AGA
126	7308	27	7308_26	9	25263859	C	G	AGTTTAGTCGATGCAAGTAAATGCAT[C/G]ATTTTTGTC
127	7439	2	7439_1	9	25031565	T	G	T[T/G]GTCACAAAGTGCAATTGTATGCGTTAATCCGTGT
128	7452	34	7452_33	9	24998419	A	T	CTGGAACCAATCGCATGCTTATGCAAACAGGTT[A/T]GA
129	7524	36	7524_35	9	24882491	C	T	CATTAGAAGTCCGCAAATTAGTGCTAGCAAGGGTT[C/T]
130	7565	18	7565_17	9	24834077	T	C	GTCAGTATTGAGGCAAT[T/C]CAGTGCCCGGTCGGAAAC
131	7584	18	7584_17	9	24789448	T	C	ATGCTTTTATCAGCATG[T/C]TGTTGCCGTAACAGTATG
132	7596	2	7596_1	9	24759048	T	A	C[T/A]TGATAGTCAGGCAGGCAGTTGCTGTAAAGGTATA
133	7611	28	7611_27	9	24743693	A	G	GTTACATAGCTTGCAAAAGCTTGCAGC[A/G]ATGAAGTG
134	7687	35	7687_34	9	24534298	T	A	TTTGGGTCTCATGCACAGTGATGCCTGTAAATAG[T/A]T
135	7748	28	7748_27	9	24414592	T	C	CAGAAGCACGGGGCAGACGGATGCTGG[T/C]TACACCGG
136	7749	10	7749_9	9	24409750	T	C	GAAATATTT[T/C]ACGCAGCCTGTTGCCATTGTGCTTTT
137	7807	5	7807_4	9	24296155	T	C	GATA[T/C]CCCTAAAGCAGAGAGTTGCAGCTTAGGTTAA
138	7923	8	7923_7	9	24086648	A	G	TGCAAAT[A/G]AATAGCAAAAACCTGCCCTTAACCGGGC
139	7988	34	7988_33	9	23960839	A	C	TTCCACTTTCTTGCAGATTGTTGCCTCTTACCT[A/C]AG
140	7992	1	7992_0	9	23950354	G	T	[G/T]GAGTTTTATTTGCAGAGCATTGCCTAGTACTGGTA
141	7995	5	7995_4	9	23949595	A	G	GGAG[A/G]AGGACAAGCAAATACATGCCAAGGTTAAGAA
142	8077	25	8077_24	9	23747484	C	A	CCATGCCCAAGAGCAGTACCATGC[C/A]CCACAAGGTAG
143	8081	10	8081_9	9	23739382	C	T	CTGGTTTTG[C/T]TTGCATACCACTGCTACTCGATTATG
144	8082	18	8082_17	9	23738293	A	C	CGGTAAGACAAAGCACC[A/C]TTTTGCACATCGTCATTC
145	8137	12	8137_11	13	4222784	A	T	ATGAAAACACA[A/T]GCAATGTATTGCCTGTAGTGTTTT
146	8165	19	8165_18	13	4281280	A	G	GCCTACGTTTTCGCATAA[A/G]ACTGCGACCATATTAGA
147	8201	12	8201_11	13	4335365	C	A	TCGGATTCATA[C/A]GCATAGCTCTGCCTCTTGTACGGA
148	8411	4	8411_3	13	4678864	G	C	AAG[G/C]GCTAATGAGCAATTACCTGCTTGTCACAATGA
149	8469	10	8469_9	13	4782507	T	A	TCGTCTCTG[T/A]AGGCAGACGCTTGCCTATAAAAGGAG
150	8554	33	8554_32	13	4906977	A	G	CTGTCCAAACTTGCAAGCTGCTGCATTTCTTC[A/G]GAT
151	8781	35	8781_34	13	5260663	C	T	TGTCATAAGGTTGCAAGTGACTGCCTGTGCACTA[C/T]C
152	8859	28	8859_27	7	12440362	C	A	ATCGCTGGATGGGCAAGCTAATGCCGC[C/A]GTAATTCG
153	8871	2	8871_1	7	12427184	G	A	C[G/A]ACGGCGGCGTGCAATGCTGTGCGTCCAAGATGGG
154	8929	6	8929_5	7	12329281	A	G	GTTTC[A/G]GCTGTTGCAAATCGTTGCTTTGGGAATCGG
155	9134	2	9134_1	7	12051111	A	G	G[A/G]AATGTCGTCTGCAAACTCTTGCAATTCTGGACAG
156	9171	5	9171_4	7	11976700	T	C	TACA[T/C]CCAGGGAGCAGAACCATGCTGATTTGTCCCT
157	9639	34	9639_33	7	11144765	A	T	ATTGAAGACATCGCAATAATTTGCTGTGGCATA[A/T]TG
158	9770	27	9770_26	7	10936794	A	G	AGGCCAAAGTATGCAAAGGTTTGCGA[A/G]CATGAGGTG
159	9887	1	9887_0	7	10736120	T	A	[T/A]GGAGGGTAGCCGCAAAATTGTGCAATCATCTGGAA
160	9952	18	9952_17	7	10593866	T	C	CAATTTACTTTTGCAGG[T/C]ATTTGCGAGCCTATCGAC
161	10014	28	10014_27	7	10531301	T	C	TAGAAAAAGGCTGCAACCTACTGCAGT[T/C]GAATATTG
162	10080	16	10080_15	7	10365982	T	G	TGCTATCTAATTGCA[T/G]TCTTTTGCACCCTATCCGAC
163	10210	25	10210_24	7	10173206	G	A	CCTTGCTGCTGAGCATCAAAGTGC[G/A]GCTCCAGAATT
164	10222	19	10222_18	7	10159561	C	T	ACCATGGATCATGCAGAA[C/T]TGTGCCTCATGTAAATT
165	10253	31	10253_30	7	10048954	A	G	TGACAGCTTCATGCATCCCATTGCTTCATC[A/G]ACAAA
166	10277	1	10277_0	7	9993201	C	A	[C/A]TCCCAGTCTTTGCAATTGCCTGCGAGGTAAATGTT
167	10281	16	10281_15	7	9972774	A	G	GATTCATCTTCTGCA[A/G]ACAGATGCGTTCGGAGAGTT
168	10296	19	10296_18	7	9914292	A	C	GCCTTCTGTGGGGCAATA[A/C]TTTGCCTACATTGATTT
169	10297	21	10297_20	7	9914241	A	T	AATTCTGTTGGTGCATTTGC[A/T]TGCACTGAAACTTTT
170	10300	12	10300_11	7	9905272	A	G	CGAAAAAGATA[A/G]GCAGACGCTTGCTTTCATCTAGAA
171	10306	30	10306_29	7	9858759	T	A	AAAAGTCAGATAGCATGATATTGCTTATT[T/A]TGCAAT
172	10308	25	10308_24	7	9858393	C	A	TCTTAGTAGCAGGCAAGCTCTTGC[C/A]GATTTGGCTTA
173	10310	21	10310_20	7	9849873	A	G	GATCAGTTAGCAGCAACCTG[A/G]TGCTTAGTCTATGTG
174	10341	3	10341_2	7	9816028	G	T	GT[G/T]GGGTTGTGAGCACAGGCATGCAACAAAATGATG
175	10392	33	10392_32	7	9705472	G	T	TATAAGGAAACGGCATTGAAATGCAGATTTTG[G/T]TCC
176	10395	36	10395_35	7	9705322	C	T	TGTAAAGAATTGGCATTGAAATGCTGATACTGGTC[C/T]
177	10396	30	10396_29	7	9705176	T	C	TTTAGAGAAATAGCATCAATATGCCAACA[T/C]TCTGCC
178	10402	2	10402_1	7	9698273	A	G	C[A/G]GGAAGATCTAGCAAGGCACTGCAACATGGTTCTT
179	10403	7	10403_6	7	9698206	G	A	CCTTGA[G/A]TGTTTGCAAGAAGATGCAGAGGTATGTTT
180	10410	5	10410_4	7	9684549	C	A	TAAA[C/A]AGAAGACGCAGATCAGTGCCGACTGTCAACA
181	10414	29	10414_28	7	9675350	A	G	AACAGCATTGAAGCAGCCAAGTGCTGAG[A/G]AAACATT
182	10495	19	10495_18	7	9503256	T	C	AAGTTTGAAAAGGCAGAG[T/C]TTTGCCTAACATTCGGA
183	10544	21	10544_20	7	9376397	G	A	TAGTTGGGCGTGGCAAACAG[G/A]TGCGTGCTAACTGGT
184	10548	17	10548_16	7	9357645	C	T	GTGATAAGGTTTGCAG[C/T]CTTTTGCCTTTCACTTTAC
185	10557	32	10557_31	7	9341922	A	T	TTCATTAGTGGTGCAAGAAGATGCCAATGTT[A/T]GCTG
186	10623	35	10623_34	7	9219987	A	G	TTGGCGATAAAGGCACACTCCTGCTATCTGGGCT[A/G]A
187	10689	19	10689_18	7	9103474	T	A	GCATGCTCAGATGCACAA[T/A]AATGCTTCCTTGATATG
188	10777	18	10777_17	7	8977065	T	C	CTTGTTTCTGCTGCATT[T/C]TGTTGCTGTTCTATCTCT
189	10855	27	10855_26	7	8806473	T	A	ATTAGATACGGAGCAAGTGAATGCTC[T/A]GACACAGGA
190	10893	7	10893_6	7	8745863	T	C	TCCATG[T/C]TGTTTGCATACACATGCATTAAGAAACTC
191	11202	19	11202_18	7	8193073	G	A	CCGTCCCAAATTGCAAGA[G/A]TTTGCAGACGACATATC
192	11299	30	11299_29	7	8021734	G	A	TGAGCCTTTCCTGCACCTTGGTGCTATCC[G/A]CCACAC
193	11506	2	11506_1	7	7604063	A	T	A[A/T]TTATAGAACCGCACTGATATGCCCCCAGAGGATA
194	11556	11	11556_10	7	7512708	A	G	CATCGGTCAA[A/G]TGCACGTTAATGCTTTTCCACACTC
195	11807	32	11807_31	15	7848212	T	C	GAAATAAACAAAGCAACTCAGTGCCATGATA[T/C]AATC
196	11811	12	11811_11	15	7844811	A	T	AAAACAAGGTC[A/T]GCAGAGAGTTGCAGGAGTAAATTG
197	11812	3	11812_2	15	7841326	G	T	TG[G/T]AAGTTTCCAGCAAATGCGTGCATCGCAATTAGC
198	11815	1	11815_0	15	7834040	A	C	[A/C]GTGACCTAGTGGCAGTCCTTTGCGGTCCAATGGTT
199	11848	19	11848_18	15	7757803	T	C	ACATTTCAAAAAGCATTG[T/C]GGTGCAAAGAAACCCAT
200	11982	7	11982_6	15	7516434	A	T	TGACTT[A/T]GAATGGCAATTTTTTGCAACTTCTTTAAA
201	12003	32	12003_31	15	7495959	G	T	GATAAGGAAGATGCACCTGAATGCATTCCAT[G/T]CAAT
202	12049	8	12049_7	7	37455530	A	C	ATAATTG[A/C]CCCTGCATGCTCTTGCATTATTGATGAG
203	12078	11	12078_10	7	37522883	T	A	ATTCCTGAAA[T/A]AGCAGAAGCATGCAGCCTGTATAAT
204	12089	3	12089_2	7	37532321	T	C	CT[T/C]GAACCAGCTGCATGTTTATGCAAACATGTTAGA
205	12100	5	12100_4	7	37568289	A	G	TGAT[A/G]AAACATAGCACAATCCTGCGCTATGGACAAA
206	12172	28	12172_27	7	37758743	T	G	GACCTCAAAAATGCAAATGGCTGCCAA[T/G]GACCCAAT
207	12317	4	12317_3	9	9726196	C	T	AGT[C/T]TATCTCAGGCAGATTCCTGCTCACTTTGTCCA
208	12322	27	12322_26	9	9730868	T	G	CTGTGTAGAGGGGCAATACAGTGCTG[T/G]AGGAGCATC
209	12325	34	12325_33	9	9743317	A	T	ATACTGAAACCAGCAAGTTGATGCAGAAGAATC[A/T]CT
210	12328	1	12328_0	9	9756506	A	T	[A/T]AGCAGGAGCAGGCAGTAAAATGCATGAAATCTACT
211	12348	36	12348_35	9	9801868	C	T	ACTGACTACTCAGCATTCCCATGCCAACAAGGCTT[C/T]
212	12349	5	12349_4	9	9805422	A	T	GTAC[A/T]GGAGCAAGCAATGAGATGCCATGTCCACCTG
213	12426	29	12426_28	9	9980963	G	C	CTGTCCCAAATTGCAAGAGTTTGCTGAT[G/C]ACATTTC
214	12465	5	12465_4	9	10075361	A	G	GTTA[A/G]GTAACTGGCAACCATCTGCTCAATTCAGAGT
215	12484	18	12484_17	9	10117999	A	G	AAGCAAATAAATGCATG[A/G]TAATGCCAGCTTCGAATC
216	12506	6	12506_5	9	10186823	T	G	CAATA[T/G]CCTTGGGCAAGAGACTGCAAAGCCATGCCT
217	12507	18	12507_17	9	10186845	G	C	GGGCAAGAGACTGCAAA[G/C]CCATGCCTTGTTCTGATG
218	12525	31	12525_30	9	10235030	A	T	CATTCAAGATGAGCAGGGCATTGCAGTTTT[A/T]TTGAA
219	12530	35	12530_34	9	10239375	G	T	TCTAAATTGCATGCATCCAAGTGCCCACCATGTT[G/T]C
220	12532	3	12532_2	9	10240456	C	T	CG[C/T]CCAGACTCAGCACAGTCATGCATTGCTGTATTT
221	12560	12	12560_11	9	10320226	A	G	TCCTCTAAGAA[A/G]GCACCCTCCTGCATCTCATGCCTG
222	12562	3	12562_2	9	10327332	C	A	AT[C/A]CCTTTAGATGCACACTGCTGCTCCAATGCCTTG
223	12581	2	12581_1	9	10376207	A	T	C[A/T]GTGTCCTTTGGCAAGACACTGCAAAAGCATGCCT
224	12582	31	12582_30	9	10376246	C	T	TGGCAAGACACTGCAAAAGCATGCCTCGTT[C/T]CGTAG
225	12585	32	12585_31	9	10385970	T	G	AATGTTACAGTCGCATCACAATGCCCTGCTA[T/G]TGGC
226	12600	28	12600_27	9	10415517	T	A	TTTCTTATGATTGCATGAAATTGCTAA[T/A]GGTTGAAT
227	12605	35	12605_34	9	10420605	C	T	ATCATCCATGGAGCAGATAACTGCAGCCCGAGTA[C/T]G
228	12633	11	12633_10	9	10463286	C	T	GTCTAGGGCT[C/T]TGCAATGACTTGCCAAAGGTCACTC
229	12636	35	12636_34	9	10467728	G	A	ATTAATGACCAAGCACCCACGTGCTCTATAAAAG[G/A]T
230	12642	35	12642_34	9	10493120	T	C	CCGGATTTCCTAGCAACATCCTGCATACATCATC[T/C]A
231	12644	26	12644_25	9	10493847	G	T	TCATGGCCATTAGCATCGATATGCC[G/T]ATGATTGCTA
232	12728	11	12728_10	9	10656859	A	T	CATCATACCT[A/T]AGCAAAGAGGTGCATTGTGCTTCCA
233	12729	12	12729_11	9	10659784	T	A	TGGTTCATCTG[T/A]GCAAAGTCTTGCTGCTGTTTCTTT
234	12744	26	12744_25	9	10684486	T	A	GTGAAGGTGTTTGCATTAAGGTGCA[T/A]TCCTAGAGAG
235	12746	8	12746_7	9	10687440	T	A	ACCGCAA[T/A]AGTAGCAATTGCCTGCTTAGTTGGAATT
236	12828	2	12828_1	9	10870210	C	G	T[C/G]GCTTCCAAGAGCATTACACTGCCGTTTATAAACT
237	12877	35	12877_34	9	10973695	G	C	TTACCCACACGAGCACGCCGCTGCGAACCAAAGT[G/C]T
238	12890	9	12890_8	9	10998690	T	A	GACAAATA[T/A]GTTGCAGGACCTTGCATGAAAACACAA
239	12920	32	12920_31	9	11080642	A	T	CAATAGAGTTCAGCACCATCTTGCCAAGGTG[A/T]GGTT
240	12989	1	12989_0	9	11229532	G	A	[G/A]CGTAATTGGATGCATGCTCATGCATTATTCCACCA
241	12999	25	12999_24	9	11248755	A	G	CCATCACTGCATGCAGGGCATTGC[A/G]GCATAAATGAT
242	13034	11	13034_10	9	11316105	T	A	TATAGCATAA[T/A]TGCATCACGATGCATGCCTATCTAG
243	13049	29	13049_28	9	11356104	T	C	CATCACCTAAAGGCACATTTTTGCGTCT[T/C]GCAGCAG
244	13053	36	13053_35	9	11358259	T	A	GTTGCAGGAGAAGCAATCACTTGCAATGGAGACAA[T/A]
245	13057	11	13057_10	9	11373648	A	C	CAAACAGTGA[A/C]TGCAGTATGATGCATTACTAATCCA
246	13061	17	13061_16	9	11382085	G	C	ATAACACAATTTGCAT[G/C]GCGTTGCTGTTTCTTTTGA
247	13173	4	13173_3	9	11584454	A	G	GGA[A/G]TAGAATATGCAAACATTTGCATTTTAGGTCCA
248	13221	17	13221_16	9	11685936	T	C	TGAAAAAGTGCTGCAG[T/C]CTAATGCAGATTTTCGGAT
249	13245	4	13245_3	9	11732381	A	T	TCT[A/T]ATCTGGTTGCATAAGCATGCATTCGGTTCAGG
250	13267	3	13267_2	9	11771537	A	G	CC[A/G]TTTGAAATTGCATGGATATGCAACTGTTTTTTG
251	13268	3	13268_2	9	11771648	G	A	AC[G/A]CTTGCAACTGCATGAAGCTGCATTGCCTTCTCT
252	13302	8	13302_7	9	11836907	A	G	TGTCAGT[A/G]CTAGGCAGGGCTCTGCAGTGTAATGCCC
253	13410	26	13410_25	9	12064265	C	T	TACAAGTGCCCTGCATTGCCATGCA[C/T]ATAACCTTGA
254	13423	2	13423_1	9	12085878	T	C	T[T/C]CACACCAAGAGCATAGGCCTGCTGTATTCATCCA
255	13460	30	13460_29	9	12188166	C	T	GAGTGACCTTTTGCAAGTCTCTGCAGAGC[C/T]CTAGCC
256	13478	34	13478_33	9	12245424	G	A	TGTATTTGTGGCGCAACTTCATGCTTTAATCAG[G/A]AT
257	13487	25	13487_24	9	12262287	A	T	GACATCGCAATGGCAGTATCCTGC[A/T]GATTGGATTAT
258	13496	17	13496_16	9	12284749	C	T	GACGAAAGAAGTGCAT[C/T]ACACTGCCCATAAACTCAC
259	13499	4	13499_3	9	12289713	T	C	TTT[T/C]CTTCAAATGCAGCTGAATGCTTTGTCCCAGTG
260	13508	34	13508_33	9	12322502	T	A	CATTGGATCTAGGCAGCAGTTTGCTATTTGCAT[T/A]GC
261	13513	33	13513_32	9	12337043	T	C	CTGGACCAGATTGCATGCTTATGCAAACAGGT[T/C]AGA
262	13550	36	13550_35	9	12402770	C	T	CTCTGTTTTCAGGCAATACGCTGCACAACGCCAAG[C/T]
263	13555	6	13555_5	9	12415692	T	A	ACCCC[T/A]TTTTTTGCATCTTACTGCAGACGACTTTCA
264	13558	31	13558_30	9	12418058	G	A	AGATGAAATGAAGCAGATGTCTGCCATCCC[G/A]ATCAT
265	13567	3	13567_2	9	12434498	G	A	CT[G/A]AAATCATCTGCAGTACAATGCCACCCTGTACTC
266	13580	34	13580_33	9	12460482	G	A	ACAATGGTCTTAGCATGAGCTTGCTTTGATTTC[G/A]CT
267	13713	33	13713_32	9	12785540	C	G	CATTCCAAAACTGCACATTTCTGCCTTCCCAT[C/G]TAA
268	13726	20	13726_19	9	12825142	A	C	TATGCCGCAATTGCACAGA[A/C]CTGCAATTTCTTTATA
269	13753	20	13753_19	9	12928089	C	T	GAAATGTCGTCTGCAAACT[C/T]TTGCATTTTGGGTCAG
270	13758	19	13758_18	9	12937640	C	A	ATGTTATGTAGAGCATTT[C/A]TGTGCTTCATTTAAAAA
271	13764	1	13764_0	9	12953188	T	C	[T/C]GGTACAGGAATGCAATGTGATGCGGGGACCTGTGA
272	13765	4	13765_3	9	12961363	C	A	TCA[C/A]ACAGGCCTGCACAAATGTGCTCACACATGCAT
273	13768	12	13768_11	9	12969609	A	G	AAGGATGACAC[A/G]GCAAACTTATGCAAATACAGGCTT
274	13822	36	13822_35	9	13182950	T	A	GGAGAACTTTCTGCATGACCTTGCATCCTGCATTT[T/A]
275	13844	20	13844_19	9	13255352	G	T	AAAGCAAATGTTGCAACAG[G/T]ATGCATTGCTCATGAT
276	13845	1	13845_0	9	13255615	T	C	[T/C]CTTTAGGCAATGCAAGCAAGTGCAAGGCATAGAGA
277	13849	20	13849_19	9	13262638	C	T	TTAAGCATATAGGCAGGTA[C/T]GTGCCTGGCAACTCTT
278	13850	20	13850_19	9	13263920	A	G	CTGTCCCTAATTGCAAGAG[A/G]TTGCAGACGACATCTT
279	13856	33	13856_32	9	13284725	T	G	GGGATGAACAATGCAGATATTTGCAAATAAAC[T/G]ATC
280	13869	1	13869_0	HiC_scaffold_489	2415	T	A	[T/A]TTGCATTGTTTGCACAGCACTGCTCGTATCTGTGG
281	13872	36	13872_35	HiC_scaffold_489	8558	A	T	GCCAACTATTTAGCAAAGGGATGCAGCAATTATTT[A/T]
282	13902	30	13902_29	7	32862557	G	A	TATCAACTTTCTGCAAACAAATGCATGTC[G/A]GGTTGC
283	13909	9	13909_8	7	32886349	T	A	AATAAACG[T/A]TTTGCATTTGCTTGCATAGTGCCATGA
284	14065	30	14065_29	7	33134559	G	T	CCGCAAAATCAAGCACTATTCTGCGTGTT[G/T]CTGTAA
285	14128	12	14128_11	7	33247764	A	G	ATCAGTGAACA[A/G]GCACATGTCTGCAATATGAGTGAC
286	14276	4	14276_3	7	33525957	T	C	TTC[T/C]TTTCCATTGCATTGAGGTGCTGCCATGTTGAA
287	14308	1	14308_0	7	33552527	T	C	[T/C]ACAAATATAAGGCATCAAAATGCCAGCCCATGTCA
288	14418	21	14418_20	7	33733258	C	T	GACTCTTGAAGCGCACCAAC[C/T]TGCTGCTAGAGCAGT
289	14424	26	14424_25	7	33774753	A	T	TCTCAATGTAAAGCAAACCAGTGCG[A/T]CGGCGACGGG
290	14524	28	14524_27	7	34267299	T	C	AAATGGGTTGGTGCAAAAAGTTGCAAA[T/C]GTGAAATG
291	14544	8	14544_7	7	34326664	G	A	TAATAGA[G/A]GGCGGCAAACGATTGCTGTCTAATGAAG
292	14593	28	14593_27	7	34413455	T	A	AAATCAGGACCTGCAGAATTATGCCTT[T/A]AGGTGTCT
293	14732	9	14732_8	7	34698759	A	G	GCCAATAC[A/G]ATGGCAGTGGATTGCCTGGGAAAATGG
294	14790	3	14790_2	7	34815674	T	C	TC[T/C]ATCGTGCATGCACAAAAATGCAGCAGGGAAGTG
295	15278	1	15278_0	7	35734805	C	G	[C/G]ATTGATAAATCGCAGTTGATTGCAACTTCAACGTT
296	15502	28	15502_27	7	36112243	T	G	TTTCGTGGGTTCGCACTGATTTGCATT[T/G]ACAAGATA
297	15522	10	15522_9	7	36149419	C	T	AACACGCAG[C/T]GGGCAACAATTTGCAGATGCTTTGGG
298	15703	34	15703_33	7	36459099	C	T	TATTCAGGCCATGCAGAACAGTGCTATAGAATC[C/T]CG
299	15793	3	15793_2	7	36676753	T	A	GC[T/A]TCCACTGGCGCATACAGATGCCAATCCAAGTAA
300	15881	11	15881_10	7	36819032	A	G	TGTGATACTC[A/G]AGCATGATCTTGCACTGAAGTGTTT
301	15915	25	15915_24	7	36923820	A	T	TCTCAAGGTCTGGCAAAAATATGC[A/T]TTTGTCAAGGG
302	15918	20	15918_19	7	36930448	G	A	CTGTATTTTACTGCAATGG[G/A]CTGCCTTGCACGATTT
303	15939	11	15939_10	7	36989368	C	T	ACCAATCAAA[C/T]TGCAATGGTGTGCCTCAGAAGTTTG
304	15942	1	15942_0	7	36994919	C	G	[C/G]AATTGGGGGAAGCAACAAAATGCCTGAAAATGAAT
305	16008	20	16008_19	7	37100132	G	A	GAGTTCAAAATGGCATCCA[G/A]GTGCTGAATGGATCAT
306	16084	20	16084_19	7	37268250	A	C	TGTCAATTATCTGCATCGA[A/C]ATGCCTGTCCAAACTT
307	16116	27	16116_26	7	37328674	A	G	AGAAAGATACGAGCAATCAAATGCTG[A/G]CTGAAATGC
308	16130	12	16130_11	7	37343939	C	T	TACAAAAGCAA[C/T]GCAAAAGATTGCTGAAGAAACAAT
309	16149	19	16149_18	7	37372860	C	A	CTTGACTTTTGGGCAAGC[C/A]TATGCAGTCTATACTAC
310	16196	18	16196_17	3	38812151	A	C	AATCCCCAGTCTGCAAC[A/C]GAGTGCGCCAATGAGATG
311	16222	33	16222_32	3	38883464	G	T	ACGAGCTATTGCGCACATTTCTGCATCGAATA[G/T]GCG
312	16251	21	16251_20	3	38957270	A	T	GAAATACTTTCAGCACATCC[A/T]TGCCCTTTCAACTTG
313	16260	12	16260_11	3	38967913	T	G	ATTTTGACATT[T/G]GCAGATCATTGCCAGGGTTCAATG
314	16385	11	16385_10	3	39169171	C	T	AAATTGTCGT[C/T]TGCAAACATTTGCAACTTTGGGGCA
315	16438	10	16438_9	3	39263634	C	T	TGCATGACA[C/T]TAGCAAAGTCTTGCATTTTAGTAACA
316	16444	4	16444_3	3	39268253	A	G	TAT[A/G]AATTCAATGCACTAAGGTGCTGACACACCCTT
317	16451	17	16451_16	3	39276565	A	G	AAATAGACACAGGCAA[A/G]CAAGTGCTAAGTCTGATTT
318	16465	21	16465_20	3	39301842	A	T	TCTAACCTTTTTGCATAAGC[A/T]TGCAGTCAGTTCCAG
319	16466	30	16466_29	3	39302539	C	A	ATTTTGCTGGTCGCAAGAGACTGCTACCA[C/A]GGCCAT
320	16479	12	16479_11	3	39366755	T	A	ATGTGCAAATG[T/A]GCACTTATGTGCAAATGTGCACTG
321	16511	7	16511_6	3	39585825	G	A	TGTATA[G/A]CATAAGCATTGTTTTGCTTACGTTTTAAT
322	16563	29	16563_28	3	39791023	A	G	CTTTACACGCCTGCAAAAACATGCATAT[A/G]CTCAGGT
323	16572	29	16572_28	3	39812785	C	T	TGCTTTTTTATAGCAGGAATATGCTTTC[C/T]CTGCATA
324	16586	25	16586_24	3	39837226	A	G	AGCAAATATTTTGCATTAACTTGC[A/G]AAATTACAAAG
325	16591	8	16591_7	3	39847890	C	T	GACGCAT[C/T]AAAAGCATAACCTTGCACTGGTGAATAC
326	16606	18	16606_17	3	39899097	C	T	CAAAACACGAATGCACG[C/T]ACGTGCGTGGAATTATTT
327	16628	25	16628_24	3	39968525	A	C	TTTTTCTTACATGCAAAGTTCTGC[A/C]AAAGAGTTTCC
328	16638	7	16638_6	3	39990589	T	A	AAACCA[T/A]TTTCTGCAGACTTCTGCTTCAGTTGTGTG
329	16641	12	16641_11	3	39999160	G	A	GCATAGTCATA[G/A]GCAACTGCCTGCTTCTCTGTTCCT
330	16668	1	16668_0	3	40074266	T	C	[T/C]TCGATCATTGTGCATCCTAATGCCCAGGCTAAAGG
331	16686	25	16686_24	3	40124379	G	A	CCTTAAATACTCGCACCTTATTGC[G/A]TTCTTCGTTGT
332	16701	10	16701_9	3	40178453	C	T	TGTCTTTTC[C/T]GGGCAAAATGATGCAAGGAAGAGAAT
333	16734	29	16734_28	3	40265239	T	A	TTTCAGACATATGCAAATATTTGCTAAT[T/A]TCAGACA
334	16740	36	16740_35	3	40281346	A	G	TTATAAACAACTGCAACATGATGCCAATTCCCATC[A/G]
335	16749	7	16749_6	3	40305634	C	T	TTAAGC[C/T]CTGTAGCAGCCTGCTGCCTACTCCAGCAA
336	16750	27	16750_26	3	40309122	C	T	GTTTGGTCAGCTGCAATGTTCTGCCC[C/T]AGTTGATAA
337	16760	35	16760_34	3	40324224	A	G	AACCTGTCCGCGGCAGGTATCTGCATTGTTGCTT[A/G]A
338	16844	26	16844_25	3	40482589	T	A	ACCTGGTTGAATGCATAACCATGCA[T/A]AAGTCCCAAG
339	16929	25	16929_24	3	49922599	A	G	TTTCTAAAAGATGCATGCTGCTGC[A/G]CTGCCACTAAA
340	16960	21	16960_20	3	49812694	G	A	TTTGGGGTGGTTGCAGGCGC[G/A]TGCGCACCCCACACA
341	17023	32	17023_31	3	49709060	A	G	TTCGCTTTTCCAGCAAAGATTTGCTAGAGAT[A/G]GGTA
342	17030	36	17030_35	3	49690665	T	C	GTATCGTATCATGCATCTTTCTGCCGAGGTTTTTT[T/C]
343	17060	18	17060_17	3	49651397	C	A	TGGTAACGATATGCAAA[C/A]GTATGCAGAAATATGCAA
344	17061	20	17061_19	3	49651385	T	C	ATGCAAACGTATGCAGAAA[T/C]ATGCAAACAATTCCTC
345	17074	33	17074_32	3	49640868	G	C	TCGACTTCTGGTGCAAAGTTTTGCTAGTAAGA[G/C]ATG
346	17161	6	17161_5	3	49471427	C	A	ATATT[C/A]TAGAAAGCAAGCGCCTGCCAAACCCTTACT
347	17177	18	17177_17	3	49439074	G	T	CAATTCTGGCAGGCACA[G/T]ATTTGCCTGATGAAAGTC
348	17181	16	17181_15	3	49431347	G	T	TAGACAGCACACGCA[G/T]TCATATGCTCGATGATAACC
349	17241	31	17241_30	3	49301237	C	A	ACACAATCGAACGCAGATCAATGCCAGTTT[C/A]CCGTA
350	17265	27	17265_26	3	49250250	T	C	CAGACAAAGTATGCAATGTTCTGCCA[T/C]GCGCCATCC
351	17361	9	17361_8	3	49038328	C	T	TTCTGCAT[C/T]GTCGCATTCATGTGCATCAAAGCAGCG
352	17367	21	17367_20	HiC_scaffold_151	843	A	C	CCCGAAATCAAAGCACAATA[A/C]TGCGAGGCTGAAAAA
353	17368	21	17368_20	HiC_scaffold_151	10927	T	C	TCCAGATCACTCGCAAAATA[T/C]TGCGGGAAAAGGAGA
354	17415	32	17415_31	3	48935558	G	A	GTGTCTTATTTTGCAAACTCTTGCCAATTTC[G/A]ATGG
355	17433	2	17433_1	3	48877323	G	T	G[G/T]CATTCCACAGGCAAAGTTCTGCATACTGATGAGC
356	17469	33	17469_32	8	4388529	A	C	TAATTCCAAATTGCATTTTAATGCTTTTTAAT[A/C]ATC
357	17470	1	17470_0	8	4389584	A	T	[A/T]TGTTTTTCAAAGCAAACTACTGCCATTCAACATTA
358	17481	26	17481_25	8	4426722	T	A	TATGCTGCAGGTGCAATCTGGTGCA[T/A]TAAATACTTG
359	17502	8	17502_7	8	4477617	T	G	TCACATT[T/G]GTGTGCATCCTCTTGCACGTTATGAACA
360	17522	29	17522_28	8	4523337	T	A	GAATGGGAAACCGCAGTTCCATGCTTCA[T/A]TATTCAA
361	17527	5	17527_4	8	4540641	G	A	TTTT[G/A]CAAGATTGCACACTATTGCAAGCAGCTGGTC
362	17530	20	17530_19	8	4547001	G	A	TATATCCCAAACGCATTTA[G/A]TTGCAGGTGAATGACA
363	17535	12	17535_11	8	4556453	A	G	ATTTATGCAGA[A/G]GCATGTTATTGCAGGTGGCAATGT
364	17602	25	17602_24	8	4707006	G	C	TTTATTTTTGAGGCATGTTGTTGC[G/C]GTCCATTTTGA
365	17648	34	17648_33	8	4801048	G	A	ACAGTTGGAGGAGCAGTCTACTGCAAGGGTAAC[G/A]TC
366	17705	30	17705_29	1	7059322	A	G	GCATCTTCAAAAGCATTTTGTTGCTGGAC[A/G]ATGTTT
367	17802	9	17802_8	6	28774355	C	T	GGGAAAGG[C/T]TGGGCACCATCATGCAGTCCAATACAG
368	17895	20	17895_19	6	29014129	A	C	CTCAACAACCATGCAGTGC[A/C]CTGCAAAAGAATGAAT
369	17923	3	17923_2	6	29075278	A	G	AG[A/G]CAGTGCTCTGCAGTGTCTTGCTCAAAGAAATTC
370	17976	36	17976_35	6	29184414	T	C	GAATTGTCGGTTGCATAATAATGCGAAGCAATGAC[T/C]
371	18001	3	18001_2	6	29233559	T	C	TA[T/C]CTATTCTCCGCACTTTCTTGCCTGGCCGTCCAC
372	18041	36	18041_35	5	44416718	T	A	ATGGGTGGACATGCAGTTAAGTGCTGAGACATCAA[T/A]
373	18046	26	18046_25	5	44449055	A	T	GGCCTATTCAAGGCAAAGGACTGCT[A/T]TTCAAGGTAA
374	18086	31	18086_30	5	44597457	T	G	TGAACCAAAAACGCACAACTTTGCAGACTT[T/G]TACAG
375	18114	27	18114_26	5	44712745	A	G	AGACAAGACACTGCAGATCCCTGCCT[A/G]GTACTGGTA
376	18133	7	18133_6	5	44778982	C	A	CCATGC[C/A]TGTAAGCAATGAAATGCCCGTTGAAAGCA
377	18153	25	18153_24	5	44828189	A	T	TTCGTACGTCATGCAAACGCCTGC[A/T]TATTGTGTATA
378	18179	29	18179_28	5	44853765	T	C	AGAAATGGCGAGGCAATGCATTGCACGA[T/C]TGCTGTA
379	18199	33	18199_32	5	44922474	C	A	CAAGGGTTTATCGCATACTCTTGCCCTTTTTC[C/A]TTA
380	18364	31	18364_30	5	45251189	A	T	TAACAAATGCATGCAGTAGGTTGCTATTGC[A/T]CCAAA
381	18370	35	18370_34	5	45267973	T	C	TAGATCATACCAGCAAGGTACTGCCTTGTCAACA[T/C]A
382	18544	12	18544_11	5	45617941	A	G	CATTTCTATAG[A/G]GCAGCCTGCTGCCTCATCTAAGGT
383	18551	12	18551_11	5	45630772	G	A	TTCCGTAGAAA[G/A]GCAGTCAGTTGCTTGAAGATAACA
384	18715	31	18715_30	5	45926169	A	G	TTCATGTCTGTTGCACTGTGGTGCAATCGT[A/G]TAATG
385	18719	12	18719_11	5	45929755	C	T	TGTGCTAAAAC[C/T]GCAGTCAATTGCTGTTTTGTATCA
386	18725	5	18725_4	5	45937590	A	G	AATC[A/G]GAGGATGGCAGCAAACTGCTTCTTGTAATAT
387	18753	18	18753_17	5	46002875	C	T	GAGGCCATCTCAGCAAG[C/T]GACTGCAGGGCCACGATC
388	18829	5	18829_4	5	46185350	G	T	TATT[G/T]AGCACATGCATCTTTCTGCAAAATGCTGCCA
389	18832	18	18832_17	5	46187870	G	A	TTTTCCTGGAATGCATG[G/A]ATCTGCCTTTGAAAACAT
390	18871	27	18871_26	5	46278595	T	C	GTACACAGCAATGCATGTTGCTGCCT[T/C]AAAGAACAA
391	18882	9	18882_8	5	46301504	G	A	GGTAATGG[G/A]AAAGCACTGACCTGCTGGGACTCCGCC
392	18913	6	18913_5	5	46364462	C	T	GGACA[C/T]GTGGCTGCAGTACGGTGCGTCCAGTACGAT
393	18925	8	18925_7	5	46388914	G	A	TCGATTT[G/A]TAGCGCACTTCAATGCATTGTTCAAAAT
394	18975	30	18975_29	5	46499719	A	T	AAGCTGAGAACTGCAAGGACTTGCCAACT[A/T]ATAAAT
395	18981	33	18981_32	5	46514691	G	C	TAGCTCTTGCATGCATGACCATGCTTGCAATT[G/C]ATT
396	18989	5	18989_4	5	46532314	T	C	GCAC[T/C]AAAGAATGCACTAAAATGCAACAAAACCGCA
397	18995	7	18995_6	5	46539879	T	A	CCTCAC[T/A]GTTTTGCAGAAATGTGCGTGCACTATAGT
398	19101	32	19101_31	5	46801530	T	A	GCAGACTCGGGTGCATATTTGTGCGCAGACG[T/A]ATAA
399	19107	1	19107_0	5	46814339	C	T	[C/T]AATGGTTCGGTGCAAATCTATGCCTAGCTCCTTCC
400	19127	1	19127_0	5	46896263	A	C	[A/C]TAGAAAGGGTTGCATGATGGTGCTGGAGGGCTACC
401	19129	36	19129_35	5	46907460	G	A	AGGAAGCTACAAGCAAACTAGTGCCACGACCCATC[G/A]
402	19135	32	19135_31	5	46944726	G	T	GCAAAGGAAGATGCACCTGAATGCATTCCAT[G/T]CAAT
403	19140	19	19140_18	5	46954812	C	A	TGTCACAGAGACGCATAT[C/A]TGTGCATGTGGAATGTT
404	19186	20	19186_19	5	47083788	A	T	TAAAAAGTCAGTGCACCGA[A/T]TTGCACCCATGGTAAA
405	19195	4	19195_3	5	47112680	T	G	CTT[T/G]CAGGTGATGCATTTCTGTGCTCCTTTCCCATA
406	19288	28	19288_27	5	47294897	C	G	ATGTATCTTACTGCAAAATGGTGCGGT[C/G]CCTGTCCA
407	19417	28	19417_27	5	47538484	C	G	ATAGTGACTGGTGCATGTTGATGCTTT[C/G]CAATTTGA
408	19421	28	19421_27	5	47551128	C	T	ATTTTCACCCTCGCAATCAGATGCCGA[C/T]GATCTACC
409	19436	2	19436_1	5	47602070	G	A	T[G/A]CTCTGGACCTGCATCAGTATGCGGAGAAGGTCTT
410	19458	9	19458_8	5	47664002	A	C	CAAGAAAC[A/C]TGTGCACACGATTGCCTGATGCGCCAC
411	19469	31	19469_30	5	47706002	C	T	GACCAGTTTGTTGCAGACAACTGCAGAAAA[C/T]AATGT
412	19480	33	19480_32	HiC_scaffold_490	18515	G	T	TAGATTTCGAAAGCAATGTCTTGCTTTTGATT[G/T]GAA
413	19495	11	19495_10	HiC_scaffold_491	8603	T	C	TGAACAACAT[T/C]CGCAATTTACTGCGTTTCCCGAGCG
414	19498	21	19498_20	HiC_scaffold_491	19284	G	C	ATCCGCCTCTGGGCAAGGAA[G/C]TGCTGTTGCCCAGGT
415	19514	31	19514_30	5	47791625	C	G	TTGAGATCTATCGCAACTAGGTGCAGACGA[C/G]ATTTC
416	19523	2	19523_1	5	47811900	G	T	T[G/T]TGGTATTCTTGCAATAGTTTGCAGCAATTTGGGT
417	19530	16	19530_15	5	47823043	A	T	GACCGGACGTACGCA[A/T]AGGTTTGCGGGTTCACTTCC
418	19543	7	19543_6	5	47847094	C	T	AACAAA[C/T]TGATCGCAACGATTTGCCTCTTAATGCTT
419	19638	7	19638_6	5	48084312	C	A	GATCGG[C/A]GAGTGGCATAAAACTGCTGCTCAGTATTT
420	19722	8	19722_7	4	30608715	A	T	TCATTGT[A/T]TGTGGCAAAGACATGCTCTTTCATGCCT
421	19725	31	19725_30	4	30614165	C	G	AACGATATTTGAGCATTTTGCTGCAGACGA[C/G]TCTGT
422	19781	36	19781_35	4	30792279	T	A	TGTGCTTTGATTGCACACTATTGCCTTCGTTTCAT[T/A]
423	19783	27	19783_26	4	30795263	A	G	GTTGGCGCAGATGCACCAGGATGCAA[A/G]TGTGGGTGT
424	19784	8	19784_7	4	30802586	C	T	AAATTTT[C/T]CTGAGCAAAAAAATGCATCCCACGTTGC
425	19805	27	19805_26	4	30868369	T	G	TAGGTTTGCATTGCATTGTATTGCAT[T/G]GACTATGGA
426	19806	18	19806_17	4	30868560	A	G	CCTAGCTTAGTAGCAAT[A/G]TATTGCTCAAGACGCACG
427	19908	1	19908_0	11	15059763	A	C	[A/C]TGTCATGTAAAGCATGCCTTTGCAATCCCAAAATA
428	19944	10	19944_9	11	14962567	A	T	TAACTTTAA[A/T]GTGCAATGCATTGCCGTTCAACTTAG
429	19950	28	19950_27	11	14961071	A	G	TGATAAATCAAAGCATATTCATGCAGG[A/G]TATTATCA
430	20029	4	20029_3	11	14861614	G	A	GAC[G/A]AGCATTCTGCATTTTTTTGCACAATGCATTAA
431	20033	10	20033_9	11	14852546	C	T	CACCAGAAG[C/T]AGGCAGGGCTCTGCAGTGTCTTGCCA
432	20037	8	20037_7	11	14847986	T	C	TATGCTG[T/C]CCGTGCATGGTGCTGCTAGAGTAACCAT
433	20075	32	20075_31	11	14778592	A	G	CACAAGTACTAGGCAGGACTCTGCAGTGTTT[A/G]GCCA
434	20078	17	20078_16	11	14774695	C	T	AATAATACCAAAGCAA[C/T]ATGGTGCTCCCATCAAACA
435	20158	21	20158_20	11	14630236	G	T	TTGTGGCGGGAAGCACAGTG[G/T]TGCGGGCGGTCTCAG
436	20160	25	20160_24	11	14620391	C	T	GCGAGTGAGAAGGCACCATACTGC[C/T]GAGGGATGGTT
437	20176	32	20176_31	11	14585653	G	A	CCATAACCCTAGGCAAAAAACTGCAACTTGC[G/A]CGAA
438	20789	8	20789_7	11	13443002	T	A	TGAATGA[T/A]ACCAGCACCACCATGCCGATCATTGACC
439	21042	17	21042_16	11	13037926	C	A	CGAACAGGGATTGCAG[C/A]TTGGTGCTTATATATGAAG
440	21168	2	21168_1	11	12771442	C	T	A[C/T]AACACGCGAGGCAGTATATTGCACGAGACATATT
441	21192	17	21192_16	11	12697462	C	A	AGTACCGATAATGCAC[C/A]AAATTGCAACGTCAGCAAC
442	21239	36	21239_35	11	12584226	C	G	TAACACTCATTTGCAAAGGTTTGCATTCCTTGACA[C/G]
443	21240	30	21240_29	11	12574698	G	C	TCTGACCTGTTTGCATAAGCATGCAGTAA[G/C]TTCCAG
444	21310	16	21310_15	11	12416827	A	G	AGTTAAAACAAAGCA[A/G]TAGACTGCAATGTCGCGTAT
445	21362	33	21362_32	11	12287625	T	C	AGAATTTCTTCTGCAATCTGGTGCTTTTAGGG[T/C]CAA
446	21370	18	21370_17	11	12265723	G	A	GTGTATTTGCTAGCACC[G/A]AGATGCAATTGGACAGCC
447	21384	21	21384_20	11	12246532	A	G	CGCTGATATTCGGCACACCG[A/G]TGCAGTCATTTAATG
448	21396	19	21396_18	11	12198547	T	C	ACGTATTCAGATGCACCA[T/C]AGTGCAAACACATTTGC
449	21419	6	21419_5	11	12098682	A	C	TGGTG[A/C]AACCTCGCATTCATCTGCGTCAGATGAGCT
450	21438	12	21438_11	11	12057612	A	G	ATTGGCGTGTT[A/G]GCAACACGGTGCCTGACAGCTGTC
451	21461	28	21461_27	11	12005556	G	A	GGTCTAGTCTCTGCACTCTATTGCGTG[G/A]TAAGTAAG
452	21467	3	21467_2	11	11982828	G	A	GA[G/A]GCTATGAGAGCAGTTCTCTGCCCTTACCATTTC
453	21553	3	21553_2	11	11808536	G	C	TA[G/C]TGCAGGCCAGCAAAATGTTGCAGAATTACGGAG
454	21648	31	21648_30	11	11617055	A	G	TTGGTCAGTGGTGCAAGATGTTGCTGAAAG[A/G]TTTAA
455	21719	17	21719_16	11	11492247	A	G	AAGCGCCTAAAAGCAC[A/G]AAAGTGCACACATAAAAAA
456	21730	17	21730_16	11	11475801	A	C	CTGTCAAATTTAGCAA[A/C]ATTCTGCAAGACAGCATTC
457	21742	20	21742_19	11	11454049	T	C	CCATCCCAGAATGCAAAGA[T/C]ATGCTGTACAAGGCGT
458	21755	10	21755_9	11	11434587	C	T	GGTGTTATC[C/T]GGGCACAAAGATGCAGTAGAACACCT
459	21800	1	21800_0	11	11316051	C	G	[C/G]ATGGAATGCCTGCAAGATGTTGCTGCACTAATGGC
460	21945	2	21945_1	11	11015347	A	T	A[A/T]GATTCATCGTGCAGATTTCTGCACCATATTACGG
461	21946	29	21946_28	11	11014783	C	A	TATTCATTCCAAGCAAACGGCTGCTTTC[C/A]CGCTTTG
462	22094	16	22094_15	6	16702334	A	G	GGATAGACTTCAGCA[A/G]GCATTTGCTGCCAAAGGAAA
463	22113	2	22113_1	6	16748344	T	G	T[T/G]AGAAAAGCAGGCAGTGGATTGCAAAAACATGTTT
464	22119	35	22119_34	6	16759005	G	C	CAGCAACTTAGAGCAGAAGCTTGCATCACACCAG[G/C]A
465	22556	28	22556_27	6	17517621	T	A	GGGTAAAAGGCTGCAGTGAAGTGCCAG[T/A]AAGAGAAA
466	22714	4	22714_3	6	17729224	G	A	ACA[G/A]ACGGGTATGCATTGGTATGCCAGGATTTTGTA
467	22766	20	22766_19	6	17804782	C	T	AATGGACGATGAGCATTGC[C/T]ATGCTTAAGTCCAATT
468	22771	36	22771_35	6	17829556	T	A	ATAGCAAGTGCTGCATGTATGTGCAGCACTTACTG[T/A]
469	22806	20	22806_19	6	17885109	T	C	GTGGGAAAGACTGCACCCA[T/C]GTGCAATGTTTCGATG
470	22836	4	22836_3	6	17942583	C	T	ATC[C/T]GCAGGACGGCAACCAGGTGCCATTATTGACTA
471	22863	2	22863_1	6	17974838	C	T	A[C/T]GCCAAAGGGGGCAAGAAGATGCAGAGCAATAACT
472	22892	30	22892_29	6	18035798	T	C	CATCCTAGCTTGGCAAGTTTTTGCATCAC[T/C]TAATGC
473	22910	25	22910_24	6	18081491	G	A	TGTTTCGTGACGGCAGCAATGTGC[G/A]CAGAAAGGAAC
474	22918	34	22918_33	6	18098712	G	A	TCAAAGGTAAATGCAAATGACTGCATACTCTTT[G/A]AC
475	23131	25	23131_24	6	18362562	G	A	AACGCGCACACAGCATGTTTCTGC[G/A]AGAGGCTGATA
476	23227	25	23227_24	6	18523760	T	C	TGCCTTTGCAAAGCAAGATCCTGC[T/C]TTCCGTAAAAG
477	23235	12	23235_11	6	18529120	C	G	AGGGATAGAGA[C/G]GCAGATAGATGCGAAATATTGACA
478	23292	5	23292_4	6	18620223	C	T	AATC[C/T]CCTCTCTGCAACTGCTTGCCCATGTGACACC
479	23341	1	23341_0	6	20345484	T	G	[T/G]GATGTCCATTCGCATTGCTTTGCAACATCTTCCCA
480	23484	18	23484_17	6	37895032	G	A	GTGTTAAAGGCAGCATG[G/A]TACTGCTTCAGTTTGACT
481	23488	4	23488_3	6	37905226	C	A	AAC[C/A]AAACAATAGCAGATAGGTGCTGGGAGGATGGA
482	23590	32	23590_31	6	38212338	G	A	CCTCCTAGCACAGCACATATTTGCAACAGAT[G/A]ACAT
483	23597	18	23597_17	6	38230899	A	G	TGAGTCACAAATGCAAC[A/G]ACATGCATTATAAAACTT
484	23598	30	23598_29	6	38230939	T	A	TGAAACTTGACTGCAATATCATGCAATAG[T/A]TTGGTC
485	23639	2	23639_1	6	38332284	G	A	T[G/A]AACCCTTGATGCATGTTTGTGCTTTGCAGTACTT
486	23678	5	23678_4	6	38411067	T	A	CCTA[T/A]AGTGAAAGCATGTGTCTGCTTGCTATCTCAT
487	23688	27	23688_26	6	38429913	T	C	CCAGAATGTGTCGCAGGAAATTGCCC[T/C]TATTCAAAA
488	23739	16	23739_15	6	38587527	C	T	AAAGCATGTTCTGCA[C/T]ACCATTGCTTAAAGATCCTG
489	23751	1	23751_0	6	38614332	A	G	[A/G]AAAGCTTTGCTGCACCGTTTTGCAGTTTGCGTTTA
490	23754	12	23754_11	6	38627914	A	C	TTTACAGTTAC[A/C]GCAGGCGCATGCACTATTTGTAAA
491	23764	17	23764_16	6	38661895	T	G	GTGACCAAGCTGGCAG[T/G]AGTTTGCCTGGTCTTGATA
492	23772	26	23772_25	6	38705117	A	T	TCGACTTCTGGCGCATAGTTTTGCT[A/T]GTAAGAAATG
493	23784	6	23784_5	6	38731392	C	A	GTTCA[C/A]GCCTGTGCAAATGTCTGCAAATTCGTTTGA
494	23821	7	23821_6	6	38895422	G	A	CAATCG[G/A]AAGCCGCATGCAATTGCATTTTGTGTAAA
495	23844	35	23844_34	6	38936811	A	T	TGTGGACAGCATGCACCTTCTTGCTTTTCCTGTT[A/T]A
496	23864	6	23864_5	6	39003942	G	A	TCTCT[G/A]CTGGAAGCAACGTCTTGCTAGAAGACGGCA
497	23880	21	23880_20	6	39045548	C	T	GCCAACAAGGCGGCATGTTG[C/T]TGCCCTCATGATTCG
498	23922	9	23922_8	6	39134256	T	A	ACTCCGTG[T/A]TGAGCAAGTGATTGCTTTAACCACTCA
499	24025	1	24025_0	6	39417148	T	G	[T/G]TTATGTCGGTCGCAGGAAATTGCCGATTTAACATT
500	24062	3	24062_2	6	39497039	A	T	TT[A/T]TTTTCAGTCGCATATCGTTGCAGACAACGCACC
501	24212	35	24212_34	6	120577	C	T	TGTTGCCGATTTGCAGAAATATGCCGCTTAAAGA[C/T]A
502	24230	10	24230_9	6	185611	T	C	GAGTGTCCA[T/C]AGGCAAAACACTGCAGAGTCTTGTCT
503	24241	17	24241_16	6	224138	C	T	CCAGCAAGATGCGCAA[C/T]GTTGTGCGAACACAGGCCT
504	24253	8	24253_7	6	263517	A	T	CGGTTCG[A/T]AGAGGCACAAGCTTGCATTCTAACTGAC
505	24273	36	24273_35	6	324357	T	C	AACCTCAAAAATGCAAATGACTGCCAGTGACCTAT[T/C]
506	24406	5	24406_4	6	586975	T	C	ACAG[T/C]ATCATAAGCAGATTTTTGCCTATTGTGCCGT
507	24438	7	24438_6	6	643966	T	C	CACTAG[T/C]ACTAAGCAGAGCTCTGCATTGTCTTGCCC
508	24622	11	24622_10	6	1018469	G	C	CCATCGTTAT[G/C]AGCAGAGCATTGCAATTTACCTGAA
509	24670	2	24670_1	6	1112716	T	C	G[T/C]TCACGGGTACGCACCCGAGTGCCTGACAGGTTAT
510	24771	19	24771_18	6	1305507	T	C	ACTCTTTTTTCTGCAGTG[T/C]TCTGCAGCAGTTGTTAG
511	25173	8	25173_7	6	1955638	G	A	AATGCTC[G/A]TACTGCATGTGTTTGCGTTCTGCCTCAG
512	25184	29	25184_28	6	1983214	G	T	CCGAACCTGTTTGCATAAGAATGCAGTC[G/T]GTTCCAG
513	25244	18	25244_17	6	2055617	C	T	TGTGGTAAATTTGCATC[C/T]GCTTGCCAGTTCCCACTT
514	25318	11	25318_10	6	2263190	T	C	ACCACAGTAA[T/C]CGCACTTGAATGCTTGTTTACCTAA
515	25330	32	25330_31	6	2284213	A	T	GACCAGGTTGTTGCACTGCATTGCAGCATTC[A/T]AGGA
516	25393	20	25393_19	6	2380129	C	A	TTCCTTAAGGAAGCAGGAA[C/A]ATGCTATTCAGTGCGA
517	25485	31	25485_30	6	2555984	T	C	TTGGCAAATAAAGCAGGCCAATGCACAGTC[T/C]AACTT
518	25542	35	25542_34	6	2684136	C	T	TTTACATAGACTGCACGAATGTGCCGATGGAACA[C/T]T
519	25609	35	25609_34	6	2821827	T	C	CCACTTGGCAATGCAAGACTATGCTAATCAACTC[T/C]A
520	25655	9	25655_8	6	2910005	G	A	GTTTTCCC[G/A]TCGGCAAGCACTTGCCCCATTCCGCCT
521	25721	31	25721_30	6	3061898	G	A	AGCCCATAGCTTGCATACGCATGCGCGTCC[G/A]GTAAT
522	25824	35	25824_34	6	3299528	T	A	AATCCAGATCTCGCACATGATTGCACATTTTACA[T/A]A
523	25900	20	25900_19	6	3478721	C	T	GCCTCTGGGTTTGCAAGCT[C/T]TTGCTGAGTCTTGGTT
524	25939	25	25939_24	6	3571115	A	G	ATCCTGCAGTATGCACGAAGCTGC[A/G]AAAGAAATGGT
525	25992	29	25992_28	6	3681303	A	T	CTGTTGGCATAAGCATGAAGTTGCTTCC[A/T]GCAATTA
526	25999	16	25999_15	6	3695180	A	G	AGACAAGAGAATGCA[A/G]AGATCTGCAAGAAGGCTGTT
527	26022	35	26022_34	6	3743039	G	A	TTTGACTCATTGGCAGCAGCATGCTTTAGAAACC[G/A]C
528	26265	18	26265_17	11	27093559	C	T	GAACATCTTTAAGCATG[C/T]CGATGCCCTATATCGTTT
529	26268	20	26268_19	11	27087873	T	A	CGGTTTTCGCCAGCAACCA[T/A]TTGCTACTCTAAATTT
530	26334	4	26334_3	11	26961166	G	T	GGT[G/T]AGGCGATCGCATCCTGGTGCCAAGCTTCACAG
531	26427	6	26427_5	11	26780192	G	A	GACAT[G/A]GCAAATGCAGAAACATGCTGCTGCAACTAG
532	26539	1	26539_0	11	26513462	C	T	[C/T]TTTTCTGAAGGGCAGTGAACTGCTAACCAAATGAA
533	26784	21	26784_20	11	26139110	T	C	CGTATGTTTCAAGCAGTCCA[T/C]TGCAAACGATAAGAA
534	26797	20	26797_19	11	26101406	G	A	TAAACATAGAGAGCACACC[G/A]TTGCGTCACTGTATAT
535	26828	7	26828_6	11	26053413	T	A	ATACCT[T/A]AAATGGCATGTCGATGCAGTATATTGCAA
536	26868	7	26868_6	11	25995512	G	C	GTGTTT[G/C]CTCAAGCATTGCCCTGCATGGCCCAGTGG
537	27029	7	27029_6	11	25786628	T	C	TAACAG[T/C]ACCTTGCAGCTCTTTGCTGTTTTTTCACA
538	27059	32	27059_31	1	11826336	C	T	TTCAGTTATGTTGCAATGCCCTGCTTATAAT[C/T]ATTG
539	27157	28	27157_27	1	11671510	A	C	CAGCAGGATTTGGCAGCCAATTGCACC[A/C]GAGATGGA
540	27245	36	27245_35	1	11487175	T	C	GGGGCCACCGTAGCAACGGTGTGCATGTCGATAGT[T/C]
541	27251	10	27251_9	1	11481661	T	A	TATTGAACC[T/A]CTGCAAGAGGATGCCAAAAGAGAAAT
542	27283	8	27283_7	1	11405978	A	T	CACCAAT[A/T]CTAGGCAGGTCTCTGCAATGTCTTGCCA
543	27289	3	27289_2	1	11403492	C	T	AG[C/T]TGATGATGGGCAGGGCATTGCAATATAACTGCA
544	27295	17	27295_16	1	11391029	A	G	GTCGAGGAAGAAGCAA[A/G]GCCATGCCACATATCAAGA
545	27307	7	27307_6	1	11367085	T	A	AACTCT[T/A]AAGGAGCATCCAGATGCCTGGACTCGAGT
546	27328	8	27328_7	1	11318387	T	A	TAAGGGT[T/A]AATTGCAACAAAATGCTTACGAAACCAC
547	27374	20	27374_19	1	11190149	T	C	TCATTTTACTGAGCATGCT[T/C]CTGCGTTCAAATCATA
548	27424	25	27424_24	1	11091618	T	C	TGGAATTGCAAAGCAATCTTTTGC[T/C]GGGGAAGAAAA
549	27432	18	27432_17	1	11080212	A	T	AAGAGACCTTAGGCAAA[A/T]CACTGCAAATCCCTGCTA
550	27538	20	27538_19	1	10871668	G	T	CCATGTTTGAAAGCAGTCA[G/T]TTGCTTGGAGAAAAAA
551	27544	35	27544_34	1	10854383	G	A	ACATAACAGCATGCAACGTCATGCAGTAGATAAC[G/A]C
552	27571	28	27571_27	1	10810456	A	T	GGAAACGTCATAGCAACAAGGTGCCAT[A/T]TTGGAAAT
553	27633	27	27633_26	1	10650128	C	T	TCAGGGAGTCATGCACAAGTATGCCA[C/T]TGAGATACC
554	27654	31	27654_30	1	10603096	T	C	GTGCCCAAATGAGCAGGTATTTGCATTTTT[T/C]CCACA
555	27692	28	27692_27	1	10528551	A	G	AAATGAATCTTCGCATCTCGATGCTTT[A/G]TGGGAAAG
556	27699	20	27699_19	1	10489768	T	G	CCCTACGCTCAAGCATTTC[T/G]CTGCTCACAGAAATAC
557	27710	7	27710_6	1	10460827	T	C	AAAAAG[T/C]CTGCAGCAGGTTTTTGCAAAATGAACATA
558	27714	33	27714_32	1	10455015	A	G	TAATATCTCCGGGCATCTGGATGCCTCTTAAA[A/G]CGG
559	27723	28	27723_27	1	10446424	A	G	AGCTAGGACTCTGCAGTCACTTGCAAA[A/G]AGTTACTC
560	27724	11	27724_10	1	10444050	G	A	GCAATGTGGG[G/A]TGCATTTTTGTGCTCCGGAAAATAC
561	27763	11	27763_10	1	10361712	C	A	TTACGAGGGG[C/A]TGCAAACCACTGCACTTCAACTTCA
562	27769	6	27769_5	1	10352868	C	T	ACCAA[C/T]GAGTCTGCATACGCTTGCTTCTCTGATAAA
563	27819	18	27819_17	1	10268102	C	G	AAGTTCTGCTGGGCAAC[C/G]GGCTGCTGTTGCTGTGGT
564	27835	10	27835_9	1	10220088	C	G	AAAACAACT[C/G]AAGCAATTGCCTGCCTACAACAGAAA
565	27934	26	27934_25	1	10041629	C	T	CATCTACAACTAGCAAAACTATGCA[C/T]CAGAAGTCGA
566	28092	5	28092_4	1	9769227	G	T	AGGT[G/T]ATAAGTAGCACGCTTGTGCGCCAGAAAGAGC
567	28147	2	28147_1	1	9672216	C	T	G[C/T]CCTTGACTATGCAGACCCCTGCCAAGTACTGATG
568	28249	8	28249_7	1	9470259	T	A	TTAACTT[T/A]AATGGCACCAGCATGCTCTTTGCTTGCA
569	28266	21	28266_20	1	9433583	A	G	GTTGAAACCGATGCAAAACC[A/G]TGCAAAACCAAAACC
570	28275	9	28275_8	1	9398737	T	C	GTGTATGA[T/C]CTGGCACCATGGTGCATGGTTTTGCAC
571	28357	5	28357_4	1	9102228	G	A	TACT[G/A]AGGTAACGCAAGATCCTGCAGTGCTCTTTTT
572	28485	33	28485_32	4	32886066	A	T	CTGTGAACACCCGCACACCTTTGCTGAACAGA[A/T]TGT
573	28507	5	28507_4	4	32913347	C	T	CTCC[C/T]TGCTGATGCATTTCAATGCATTTTGATACAC
574	28548	16	28548_15	4	33001614	C	T	GAACCGGAGAGAGCA[C/T]CGATGTGCGCATAGACTCGT
575	28571	1	28571_0	4	33047172	A	G	[A/G]TTACAGGCATGGCATCATGGTGCCAAGGTTTTAGA
576	28581	31	28581_30	4	33079382	C	T	TTTACGAAGAGTGCAGCACTATGCACATGT[C/T]TCAGG
577	28606	2	28606_1	4	33147414	C	T	C[C/T]AGGCTATGTTGCACAGAGATGCCTCCCAGATCCC
578	28607	10	28607_9	4	33148773	G	A	TGGGATGTC[G/A]CAGCAGCAGCCTGCTGGTTTACGAAT
579	28653	31	28653_30	4	33244453	A	G	GACACCAAGGTGGCAAAAACATGCTTACAA[A/G]CAGTT
580	28792	19	28792_18	4	33502901	T	C	CTACTTACATGTGCATTT[T/C]AGTGCTAGGCAGAACCT
581	28824	4	28824_3	4	33566147	C	G	ACT[C/G]AGTCTTACGCAATCCACTGCTTTGGCAGCTAC
582	28891	18	28891_17	4	33698805	A	G	CATCTTTAACCAGCAAA[A/G]CTATGCACCAGAAGTCGA
583	28893	12	28893_11	4	33704163	T	C	AAGGGTTAAAG[T/C]GCAATATTTTGCTGTCACGGTGCA
584	28897	8	28897_7	4	33729640	T	C	TTTGGAC[T/C]GTTTGCAAACTATTGCCCTGTTGGTAGA
585	29000	28	29000_27	4	33936846	G	A	GGGTGCAGAGCAGCAGATTGATGCAAT[G/A]ACAATTCG
586	29005	4	29005_3	4	33949740	T	C	CCA[T/C]TTTGTGGAGCAAAACAATGCAGTCAGTACTAC
587	29048	2	29048_1	4	34040301	C	G	T[C/G]CAGTCAACCCGCAGTAATCTGCGACAACACACAA
588	29057	25	29057_24	4	34061778	G	T	TTTAGTTAAACGGCACCCTTGTGC[G/T]GTATCGACCCA
589	29093	27	29093_26	4	34119114	C	T	CATTATGCCACTGCATATCCCTGCAG[C/T]AGAAGATTT
590	29096	8	29096_7	4	34128936	A	T	GGCTTGC[A/T]ACAAGCAAATTTCTGCAAAGAACATTAT
591	29100	35	29100_34	4	34132514	T	G	TTGCTTTTAAAAGCATTTTATTGCCTGGAACTTT[T/G]T
592	29197	9	29197_8	4	34362469	C	A	TCTTGACG[C/A]TAGGCACTGTTGTGCAATTAAACACGT
593	29205	5	29205_4	4	34375996	C	T	ATTG[C/T]AATTTCTGCAGACTTTTGCTGTGACAACATA
594	29261	8	29261_7	4	34564782	T	C	TTTGTCC[T/C]TTCTGCAAGCCATTGCTTTCTCATTCTG
595	29263	21	29263_20	4	34586644	T	A	TTTGTCCTTTCTGCAAGGCA[T/A]TGCTTTCTCATGCTG
596	29287	25	29287_24	4	34711034	T	G	CAGTTTTTCTGAGCACTGGTATGC[T/G]TTTAAGCGCAA
597	29288	32	29288_31	4	34712245	T	G	CAGGGACAACAAGCAGGTGCGTGCAACATGG[T/G]CATA
598	29295	10	29295_9	4	34724442	T	C	GTTTAGAGC[T/C]AAGCATCGACTTGCAATTTGAACTCA
599	29326	34	29326_33	4	34810594	A	G	AACCCACTAGCGGCAAGGTTATGCAATAGCAAC[A/G]CT
600	29328	32	29328_31	4	34814972	G	A	CAATAAAAAGGGGCACATTTGTGCACAAACA[G/A]ACAG
601	29334	31	29334_30	4	34831883	C	T	TGTGAATGAAAAGCATTCCAGTGCAGGGGC[C/T]TCCTC
602	29525	27	29525_26	4	35216775	C	T	ACTGTCAGGGCAGCACACCAGTGCGG[C/T]CGCAGACAA
603	29645	12	29645_11	4	35411267	G	T	GGTACCTGCCA[G/T]GCACGAATCTGCTGCATGGCTTCC
604	29703	12	29703_11	4	35515801	G	C	GAGCCAGACTA[G/C]GCAATTTAGTGCTCTGGGTCGTTC
605	29772	30	29772_29	4	35697839	G	C	CAAGCAGAAATTGCAATCATGTGCATTTC[G/C]AGGTTT
606	29825	28	29825_27	4	35831636	A	G	AAGCGGTCAAGGGCAAAAAGCTGCGAG[A/G]CGAAACAG
607	29831	6	29831_5	4	35854872	A	T	TGATT[A/T]CTATTGGCAATTACTTGCAGCGTTCGTGTC
608	30008	32	30008_31	4	36117762	C	T	AACAAGTGAAACGCAGGACATTGCAATGTGG[C/T]GAAA
609	30250	3	30250_2	4	36559108	C	A	CC[C/A]CCTTGCTCTGCAATCCATTGCGCAATACCCTGG
610	30266	5	30266_4	4	36597292	A	G	AAGT[A/G]CAGAAATGCAACATCATGCGGCATCCGCCAC
611	30331	33	30331_32	4	25351211	T	C	GACCACTTTGTTGCAGACGACTGCAGAAAACC[T/C]TGT
612	30364	8	30364_7	4	25401411	G	A	GACATTC[G/A]TGATGCACCGTTGTGCAGTTTTACCGAC
613	30500	29	30500_28	5	15582993	C	A	TTGTGTAACTGGGCACTCACATGCTGTA[C/A]ATCAACA
614	30516	9	30516_8	HiC_scaffold_25	44431	T	C	GCGATAGA[T/C]ACGGCAAACCGATGCTTTTCATAGTGA
615	30551	6	30551_5	HiC_scaffold_25	103355	A	G	GGCTG[A/G]CATATGGCATAGTACTGCTCCAGGGAAATG
616	30573	25	30573_24	HiC_scaffold_25	138657	G	A	GAACAGTCTAAAGCAAACAAATGC[G/A]TCAAATAGAGG
617	30574	18	30574_17	HiC_scaffold_25	138795	A	T	CCATGCATACCTGCACT[A/T]GTTTGCGGTATACGAACG
618	30584	12	30584_11	HiC_scaffold_25	144915	C	T	ACATGCATAGA[C/T]GCACATCCATGCATGTACGTATAT
619	30633	7	30633_6	9	15737688	C	T	AAACCT[C/T]CTTGGGCAACACCATGCCTCTAGTTTGGA
620	30651	21	30651_20	9	15764656	C	T	CGATCTCATGGAGCAGATTT[C/T]TGCAAGCAGTTTGAA
621	31029	25	31029_24	9	16514628	A	G	AGGCCAATATCCGCACAATCTTGC[A/G]AGGGAAGGGCG
622	31040	3	31040_2	9	16531233	C	T	GG[C/T]GTCTCAAGTGCAGTGCTCTGCTGTTTTTGCTAT
623	31045	36	31045_35	9	16540314	T	C	GTACAACGACAAGCAAAGCTTTGCTGTCCTACTTT[T/C]
624	31122	6	31122_5	9	16687865	A	G	TTACT[A/G]CACTTAGCAGTTCTTTGCCGATCACTTTGA
625	31208	19	31208_18	9	16861574	G	A	AATTCAAGCACTGCACAT[G/A]ATTGCAACGAGTAAAAC
626	31227	9	31227_8	9	16880173	T	A	AACAACAT[T/A]TAAGCAGTTTGTTGCTGATGACTCTGG
627	31244	12	31244_11	9	16923493	G	T	TTTTCAGGGTC[G/T]GCATGTGTCTGCCAAAACTTGTTA
628	31262	29	31262_28	9	16963257	A	C	CACCAACATATGGCAGAGATCTGCCTAC[A/C]TGAGTCA
629	31276	33	31276_32	9	16998551	G	A	GGGAGTCCTTGGGCAAGACACTGCAGTGTCCT[G/A]CCT
630	31277	32	31277_31	9	16998560	A	G	GGGCAAGACACTGCAGTGTCCTGCCTATAAC[A/G]CTGG
631	31324	5	31324_4	9	17074516	T	G	AATC[T/G]CAATAAAGCATTTGAATGCGACCGTTCTGCA
632	31327	17	31327_16	9	17052486	A	T	CGTATAAATTTGGCAC[A/T]CAAGTGCGTCTTTGGAAAC
633	31374	32	31374_31	9	17158487	G	A	AACAAAATAACTGCATCCGCTTGCCAAAACA[G/A]ATGC
634	31493	27	31493_26	10	24343155	C	A	GACCTCAACTTCGCACTCAGATGCAC[C/A]CTCCTGGTA
635	31504	33	31504_32	10	24310031	G	A	ATGTATTGCCAGGCACTTTTTTGCAATAAGCA[G/A]TTA
636	31512	30	31512_29	10	24276613	A	G	GACCTTAACATGGCAGGCCTCTGCAGTTT[A/G]ATTTTG
637	31515	28	31515_27	10	24265972	C	T	GTTAATGGCCATGCATGCGTATGCTCG[C/T]CCCCCTTT
638	31518	35	31518_34	10	24257221	C	T	AGACAAGCCATGGCATATATGTGCAACAAATGGA[C/T]T
639	31578	25	31578_24	10	24131742	G	T	AGTTGCGGGCGGGCATAAAAATGC[G/T]ATCAAAATATC
640	31669	26	31669_25	10	23953481	G	A	CCTTCTCTCCAAGCATTAACATGCT[G/A]AAGACTAGCT
641	31729	16	31729_15	10	23851495	T	A	GATAGTACAGGAGCA[T/A]TCAGCTGCTTTTCCAAGTGA
642	31824	6	31824_5	10	23725496	T	A	GCTTT[T/A]TCTTTGGCATTTCACTGCTGCCTAGATTGG
643	31832	33	31832_32	10	23714086	T	A	TGTGAAAAGGGAGCATGCAATTGCAATGGCAA[T/A]TTG
644	31834	34	31834_33	10	23710798	T	C	CAATTTGACATTGCAATGGGCTGCGACTCTTTG[T/C]AC
645	31916	1	31916_0	10	23590066	G	C	[G/C]AACCTTCTGCAGCACCACCATGCTGACGACGAAAT
646	31925	17	31925_16	10	23580516	T	C	ATTCAACGAAGTGCAA[T/C]GTGTTGCGTATTTAGCGAA
647	31928	36	31928_35	10	23576336	T	C	GCTTCACTGTTGGCATAAACTTGCAAGGAGATAAC[T/C]
648	31934	33	31934_32	10	23564335	T	A	GAACACATTCCTGCACGCCTATGCCCTGCGCA[T/A]ACC
649	32090	8	32090_7	10	23333699	G	A	AGCCTAC[G/A]CCATGCAACTTAATGCGTTATGTCAGAT
650	32131	3	32131_2	10	23259999	G	A	AG[G/A]TTCTGCCTTGCAACTTCCTGCATTTTACTAGCA
651	32155	35	32155_34	10	23212581	G	T	CTGTAGATACGCGCACACAGTTGCAGTTTAGGCG[G/T]T
652	32220	36	32220_35	10	23059862	A	G	TCGGCCAGCCCAGCATTTCAGTGCCTTGATGAGGT[A/G]
653	32350	2	32350_1	11	4597212	G	T	A[G/T]ATAAGCCTGAGCAAATTAATGCTTTATCATATAT
654	32402	10	32402_9	11	4756951	G	A	CTCAGCACA[G/A]AAGCAGGAGAATGCATTTATCACTTG
655	32449	20	32449_19	11	4843043	G	T	TGACTGTCTAACGCAATGT[G/T]TTGCAGGATGGTAACG
656	32507	8	32507_7	11	4937357	A	G	TCCAAAA[A/G]GTACGCAAACCACTGCTTCCGAGTCTAA
657	32519	16	32519_15	11	4954922	C	T	TACCAATTAGGAGCA[C/T]TCGTTTGCACAATCTGTGTT
658	32559	1	32559_0	11	5071311	C	A	[C/A]GTGATGTAGGAGCATATTTGTGCCATGAACAGGTA
659	32577	34	32577_33	11	5115872	G	T	ACAGTCATTGCAGCATGTCAATGCACCTGTTTA[G/T]TA
660	32580	19	32580_18	11	5120002	C	T	AACCATGCACATGCAAAA[C/T]CATGCAAACTAAGAAGG
661	32588	11	32588_10	11	5174383	A	C	AGCACTAATA[A/C]AGCAGCGAGCTGCATGTTATTAACA
662	32590	18	32590_17	11	5177924	G	C	ATATAAATCTGGGCATT[G/C]TATTGCCGAATGCAGAGA
663	32592	27	32592_26	11	5181532	T	C	AAATTTTAGGCAGCAGTATGATGCAA[T/C]TGCCTGATA
664	32604	20	32604_19	11	5241333	A	G	CCAGGGTCGTCTGCAACAA[A/G]CTGCTCAAATGTCGTT
665	32605	5	32605_4	11	5241388	A	G	TTCT[A/G]TTTTTAGGCAAGGCAATGCTGGAGCAAATTC
666	32608	36	32608_35	11	5251237	G	T	AAATAACATGGAGCACCTCTCTGCAGCCTCATCCT[G/T]
667	32612	7	32612_6	11	5263166	A	G	ATGGAC[A/G]AACCAGCATCTGTATGCTGGTTTGACTGT
668	32642	9	32642_8	11	5335929	A	T	AAAGGGTT[A/T]ATTGCATCATATTGCGGCTGTCAGAGC
669	32797	3	32797_2	11	5589953	G	C	CT[G/C]GGACCGACTGCATGCTTATGCAAACAGGTTAGA
670	32849	20	32849_19	11	5716552	A	T	TATTCTTACCTTGCAACCC[A/T]CTGCTCATGCTAAACT
671	32850	3	32850_2	11	5725717	C	T	TA[C/T]TGGAATGAGGCAGCGAAATGCACCTTTAATTGT
672	32914	16	32914_15	11	5841550	G	C	AATGGCTTTCCCGCA[G/C]CGGTATGCGTGTTTAATGAA
673	32920	25	32920_24	11	5861286	G	A	ACTTGATCTGTTGCATGGTTTTGC[G/A]TTCAAGCCAGA
674	32926	6	32926_5	11	5878500	G	A	CATTT[G/A]TGGGTTGCATCACATTGCACAGTGCCACTC
675	32949	17	32949_16	11	5928227	A	T	CTGTTGGGACGGGCAT[A/T]ATGATGCTGCGTTCTAAAT
676	32961	28	32961_27	11	5943701	A	C	GTCATTCAGGCAGCATACTTTTGCAAA[A/C]GCAAATCT
677	33015	31	33015_30	11	6041792	A	G	CGACGTGGTCTCGCAAAAAACTGCAGTTTT[A/G]AATTA
678	33035	2	33035_1	11	6110053	C	T	A[C/T]GATTGTTGCTGCATATCACTGCATGATGCGCACA
679	33087	9	33087_8	11	6227413	C	T	CTAGCATT[C/T]GTTGCATCTGCTTGCGATGTTTATCTC
680	33202	30	33202_29	11	6612211	A	G	TCGACTTCTGGTGCAAAGTCTTGCTCGTA[A/G]TACATG
681	33218	26	33218_25	11	6655326	G	A	ATGCCCAGTTTCGCAGTTTGTTGCA[G/A]CACTAATATG
682	33245	6	33245_5	11	6718360	A	G	TGCAG[A/G]AATACAGCACCAGAATGCAAAATTGTGTGT
683	33421	26	33421_25	11	7196407	T	C	ACCAGTTTGACGGCAAGTGCGTGCT[T/C]TAAGGGTCAA
684	33459	27	33459_26	11	7268876	T	G	GAAAACCAACGTGCACACAGGTGCCT[T/G]TATCAAATC
685	33517	17	33517_16	11	7368649	C	A	AAAACGTTTCATGCAA[C/A]TACCTGCGAATGCACCAAT
686	33646	11	33646_10	11	7655046	A	G	ACCGGAAGTG[A/G]TGCAAGATCTTGCCAGAAGTAATGC
687	33663	5	33663_4	11	7718328	G	A	GAGG[G/A]AGAATAAGCAAAACACTGCTTCCACCAATTG
688	33665	32	33665_31	11	7720162	T	C	TCACTGGGATGGGCAGCAGGCTGCTAGATTT[T/C]CTAG
689	33669	12	33669_11	11	7736559	A	G	AGGCTCATGAA[A/G]GCACACTTATGCTGTATCAAACTA
690	33675	6	33675_5	11	7751472	G	T	TAAAA[G/T]AATGAGGCAACTAAATGCGGCAAAACTTCA
691	33677	33	33677_32	11	7764734	C	T	CTATATACCACTGCAGTTTGTTGCCACAGAAA[C/T]GGC
692	33678	4	33678_3	11	7764897	T	C	AAC[T/C]TTTTTCAGGCACTGGGGTGCTTGATTTGGGGA
693	33704	26	33704_25	11	7853284	C	T	TGGAAAACACTCGCAGGTTTCTGCT[C/T]GAGTGGCTGT
694	33725	7	33725_6	11	7908392	G	A	GAAGTG[G/A]AATGTGCATTTATATGCAGCTGTTTGCTG
695	33734	16	33734_15	11	7924785	G	T	AAACAGGACTCTGCA[G/T]TGTCTTGCCCAAGGATACTC
696	33741	4	33741_3	11	7948559	A	G	ACC[A/G]GTCACATTGCAATAATGTGCTTTTGTTTAAGA
697	33744	28	33744_27	11	7952657	G	T	TGCATAAACCCCGCAAAATACTGCAAT[G/T]GTAAATTA
698	33749	36	33749_35	11	7961832	G	A	CTGTCAGCGAGCGCAAATATGTGCGGGGGTCGTTC[G/A]
699	33789	35	33789_34	11	8146791	C	T	AACCTCAGCTTAGCAGCATCATGCATTTCCCTAT[C/T]T
700	33790	27	33790_26	11	8148191	C	T	TTATTTCCTACTGCAGTTGGATGCAG[C/T]CCTTTAAAA
701	33791	17	33791_16	11	8151062	C	A	TTTCGAATTAAGGCAA[C/A]ACACTGCATGTCCACAGAA
702	33792	31	33792_30	11	8151104	A	C	CCACAGAAAAAGGCAAAACACTGCATGTCC[A/C]CAGAA
703	33796	5	33796_4	11	8176860	T	C	TTCT[T/C]TTTGCTTGCAGTGTTCTGCCTAGAGCACGGC
704	33797	20	33797_19	11	8176892	C	T	GTTCTGCCTAGAGCACGGC[C/T]ATGCGGAATTGGTCCC
705	33817	25	33817_24	11	8247453	G	C	TGAATAGTGTGAGCACCTCCATGC[G/C]TATGTATCTGG
706	33822	31	33822_30	11	8275807	G	A	TATCGCTGAACCGCAATCTTATGCTCCTTG[G/A]AAACA
707	33849	32	33849_31	11	8410721	C	T	ATAAGTGCCCATGCAGCTTTGTGCATGACCA[C/T]GATA
708	33871	2	33871_1	13	33177963	A	T	T[A/T]AGTATTTGGGGCATCATTATGCTGGTAAGCGGTC
709	33916	30	33916_29	13	33110964	C	A	TGCTTGAGGAAGGCAAAGCAATGCCCGTG[C/A]TCAGAT
710	33943	8	33943_7	13	33090661	A	T	GCGTGGA[A/T]TAATGCACGAGTATGCTTTGAAAGAGCT
711	33945	36	33945_35	13	33082757	C	T	ATAGCATCTAAGGCACTTGTTTGCATTTCCGCTCT[C/T]
712	33950	33	33950_32	13	33075367	T	C	TCACGAAATCATGCAATCAGATGCGTTGAAAA[T/C]CTC
713	34064	18	34064_17	13	32916912	T	C	CCAGTTGTACGTGCATT[T/C]TCCTGCATGCATCCTGGC
714	34116	33	34116_32	13	32849395	C	T	CCATGAGATAACGCAATACCATGCTCTTGTAA[C/T]AGA
715	34126	32	34126_31	13	32817589	C	T	AATTAGACTTGAGCATGGTGATGCTCATCGT[C/T]CATT
716	34167	25	34167_24	13	32714991	A	C	AACCGGATTCCCGCATGGTTTTGC[A/C]TTCTAAACAAA
717	34172	1	34172_0	13	32685863	C	T	[C/T]TGTTCAATATCGCAACTGTCTGCATGAATAGTCTC
718	34297	2	34297_1	13	32366105	C	T	G[C/T]CCTCAACCAGGCATCTTGCTGCTGTCCTGTCAAA
719	34312	35	34312_34	13	32314498	C	T	TAAAAGTTGTCTGCAGCAAGATGCAAAAATGTGT[C/T]G
720	34324	6	34324_5	13	32282432	T	A	GCTGT[T/A]CTACTTGCAGCTCTTTGCCAATCGAAAGAA
721	34326	21	34326_20	13	32279821	C	T	TTGGGTGTATCCGCAGAGAG[C/T]TGCGTCCTCAAAGTC
722	34383	18	34383_17	13	32145119	A	T	AAACAGTTGCATGCATC[A/T]TCATGCTTAACCCTTCCC
723	34418	4	34418_3	13	32058175	A	G	GAG[A/G]TAATTGAGGCAAGCAATTGCACATTCCCATCA
724	34422	7	34422_6	13	32049245	G	A	AAAGTT[G/A]CAGAAGCAAGTCTCTGCATGCAGATAACT
725	34462	34	34462_33	13	31963115	A	G	TGACGACACTGGGCATGATATTGCCAATTATGG[A/G]AT
726	34463	32	34463_31	13	31956115	T	A	GAGTTTCCTTGGGCAAGACACTGCAGAGCCC[T/A]GCAT
727	34486	2	34486_1	13	31897378	T	A	C[T/A]GGAACCGACTGCATGCTTATGCAAAGAGGTTAGA
728	34586	10	34586_9	13	31676086	C	A	CTTGTATTT[C/A]GTGCAGACGACTGCCGTACCGAGACC
729	34617	3	34617_2	13	31634272	A	T	AA[A/T]CCCGTCGATGCATGACAATGCATGACAGCTGGA
730	34643	33	34643_32	13	31575038	C	T	TAAATGCCAATGGCAAAGTGTTGCCGACATGC[C/T]TGC
731	34680	32	34680_31	13	31496967	T	A	AGGTGTCTTTACGCAACGGTCTGCTGTTTTA[T/A]AATG
732	34709	10	34709_9	13	31400512	G	A	ACGAAAAAT[G/A]TGGCAAAAGACTGCTCATCAAAGGAG
733	34711	33	34711_32	13	31391137	G	C	TGGTTGATTGTAGCACCAGACTGCAACAAAAA[G/C]ACA
734	34714	26	34714_25	13	31384419	G	T	GTGTGAATCAAAGCATGTCTTTGCA[G/T]TTTGCACTAA
735	34909	8	34909_7	13	30879391	G	A	TGTCGAA[G/A]CATGGCATCTGTTTGCATATGCAAATCA
736	34911	3	34911_2	13	30877112	T	A	AA[T/A]GCGTCGTCTGCAAACGTTTGCTATCAAATAAGA
737	34922	33	34922_32	13	30812778	A	G	GCAGTAGGAAAAGCATCTGATTGCCATTTCAA[A/G]CAA
738	34969	33	34969_32	13	30652228	G	A	GACAACCACGAAGCAGTATTATGCAATCACAT[G/A]CAA
739	34990	27	34990_26	13	30600851	A	C	TGCTGAACGGTAGCATTCCAGTGCAC[A/C]AAATGAGCT
740	34997	16	34997_15	13	30580973	A	T	AGTCGTCTTACAGCA[A/T]TAGCATGCTACTGATGTGTT
741	35008	11	35008_10	13	30547694	T	G	AAAAGAGCTC[T/G]TGCAAACATTTGCTTTCTGTCCTTT
742	35011	12	35011_11	13	30530502	T	C	GAAATGTCGTC[T/C]GCATACTCTTGCAATTTAGGACAG
743	35032	12	35032_11	13	30476362	A	G	TCAGATGAAAC[A/G]GCACCAATATGCAACGCAACAATC
744	35075	6	35075_5	13	30390120	A	G	TGTCT[A/G]TGCTGGGCATATCCATGCGACTCTTACAAT
745	35077	27	35077_26	13	30376071	A	G	AATAATCAAAGCGCATTGGTGTGCAG[A/G]CATTCTTGG
746	35142	30	35142_29	13	30200494	A	T	TAAACTCCCCTGGCACCTTGATGCATCCC[A/T]TTGTGC
747	35144	12	35144_11	13	30192666	T	A	TTTGAAATGTC[T/A]GCAAAGTCTTGCAATTTGGGTCTG
748	35152	8	35152_7	13	30170168	C	A	CATGTGC[C/A]TCTCGCATGGTTTTGCTAGATTACAAAT
749	35164	20	35164_19	13	30144303	C	T	TTTATCTTAATTGCAAGAA[C/T]TTGCTAATTACAATCA
750	35172	1	35172_0	13	30126995	A	G	[A/G]ACAACATTTTAGCACTTTGTTGCAGACGACTCTGG
751	35222	19	35222_18	13	29957527	G	A	AAACTTACATTTGCATCC[G/A]TGTGCGGGTTTCGTCCA
752	35230	34	35230_33	13	29932250	C	A	AATATCAACCAAGCAGAGGATTGCATGTGACAT[C/A]CT
753	35250	28	35250_27	13	29796374	A	G	TCAACGTTATCAGCAACATGCTGCATG[A/G]TCATCCCA
754	35273	20	35273_19	13	29718625	C	T	CGTTTTCTGACAGCAACTG[C/T]TTGCCCTTGAAAGTCC
755	35277	31	35277_30	13	29706985	G	A	AAGTCTCTTCTGGCATAAGTGTGCCAAAGC[G/A]TCTTC
756	35281	28	35281_27	13	29694387	C	T	CTGATCCAAATTGCAAGAGATTGCAGC[C/T]GACATTTC
757	35283	35	35283_34	13	29692934	T	A	GATCCTTGCAGGGCACAAGGTTGCTGCAGCTGTT[T/A]T
758	35295	36	35295_35	13	29618208	C	A	TCCTTGAAATAAGCACTCCGTTGCCATGACAACCG[C/A]
759	35296	34	35296_33	13	29608158	T	C	TTACGTGGGAAAGCAGTCGTTTGCCTCAAACAT[T/C]AT
760	35301	10	35301_9	13	29563930	G	T	ACTCGGTCT[G/T]GTGCATGAAAATGCAGATACAGTCTT
761	35302	16	35302_15	13	29558318	C	T	CTGTTCCACTGCGCA[C/T]GCATGTGCCGGAGAAACGGT
762	35307	32	35307_31	13	29548879	G	A	GATCTGCATCAAGCAGTAACATGCCATACCA[G/A]CATC
763	35308	34	35308_33	13	29539137	C	T	GTGTAACTTGGGGCATTTTCTTGCCGAGATATT[C/T]CA
764	35309	17	35309_16	13	29534250	A	C	TTGAGACAGAACGCAT[A/C]TCCATGCATCAGTGGATAC
765	35319	1	35319_0	13	29485280	A	G	[A/G]AACATTACTGAGCAAGTCATTGCAAACGTTCGCTA
766	35324	2	35324_1	13	29476827	G	T	T[G/T]TATGGAGATGGCATGTTTCTGCACTAGAGTATGT
767	35331	30	35331_29	13	29425749	G	A	TTACACATTGCTGCAGATAGATGCCACTT[G/A]GATATG
768	35332	9	35332_8	13	29423828	T	C	TGGATTTT[T/C]GTTGCAACATGATGCATCGTGTTTCAT
769	35335	8	35335_7	13	29407358	C	T	AGATGCT[C/T]ATCAGCATCATCGTGCGGGACGTGGTGC
770	35341	9	35341_8	13	29386911	G	A	TTGAGACT[G/A]ATAGCAAGGAGGTGCTCCTCGTTGAGC
771	35344	12	35344_11	13	29383052	T	C	TGGTCACTTGA[T/C]GCAAACACGTGCCTCTCCTGTCTT
772	35355	26	35355_25	13	29331620	C	G	GTGTCGAGTACTGCACAGGACTGCT[C/G]TGCTTTACAC
773	35429	9	35429_8	9	3839699	A	G	TGCAAACC[A/G]TGTGCAAAAACATGCAGTACTTTCTAT
774	35501	16	35501_15	9	3562555	C	G	TGAAATAGCATGGCA[C/G]CCGTTTGCGTGGGTTTCAAA
775	35612	20	35612_19	9	3355966	G	A	ATTCACCAAATAGCACAAT[G/A]ATGCAGTGATGTCGCA
776	35613	29	35613_28	9	3353280	C	T	TTAAAGATGGCTGCATGTGCTTGCATAG[C/T]TAGAACT
777	35648	12	35648_11	9	3248301	C	T	TTAAACCGGTA[C/T]GCATCAGCATGCCGATTTCTTCCA
778	35654	20	35654_19	9	3223619	G	A	AGTAGTGGTTTGGCAAACA[G/A]CTGCTCTAGAGGTTTG
779	35702	10	35702_9	9	3106519	A	G	GGGTAGTAC[A/G]CAGCATGTAACTGCCAATGTTTGCAA
780	35793	3	35793_2	9	2869881	C	T	AG[C/T]GTATGATTTGCATGTACATGCAGGTCTCGATCG
781	35908	8	35908_7	9	2643792	A	T	TTTCCCC[A/T]AAACGCATTTAGGTGCCTAGACCGTGAT
782	35943	19	35943_18	9	2575000	T	G	TGACTTTGAAATGCAATT[T/G]TGTGCTTTAAATCCGAA
783	35963	11	35963_10	9	2533834	C	T	CCATGATAGC[C/T]TGCACCTCACTGCTCTCTGCTAATG
784	36042	17	36042_16	9	2351005	A	G	GTCTAGTAGCGGGCAA[A/G]CTAATGCGCTAAATTGTTT
785	36086	6	36086_5	9	2242185	A	C	TAAAG[A/C]ACTCTGGCATCATGGTGCCCGATCTTTCAA
786	36143	11	36143_10	9	2126050	C	T	AACATAAACA[C/T]CGCATGAGTGTGCAACACCGCACGA
787	36180	2	36180_1	9	2044322	T	A	T[T/A]GTGCTATCGTGCAAACTCATGCTTTATCACATTA
788	36185	33	36185_32	9	2032410	C	T	GATATGCGATACGCATTGATCTGCTTGCATAC[C/T]CAT
789	36188	2	36188_1	9	2024837	A	T	A[A/T]CTCCAATATAGCAACACGCTGCAGGTCTCTCTAA
790	36211	33	36211_32	9	1978743	C	T	TTGACAAAACAAGCATACGGATGCATTTGACC[C/T]CTG
791	36461	9	36461_8	9	1544883	C	A	AGCTAAGG[C/A]TCTGCACTGTCTTGCCAGAGAACACTC
792	36486	16	36486_15	9	1413357	G	C	TTATGAGACATTGCA[G/C]AGCCCTGCATAGTACATGTG
793	36505	20	36505_19	9	1316964	T	A	GATGGACGATATGCATACT[T/A]TTGCCTGCAGTCTTAA
794	36508	3	36508_2	9	1310861	G	A	AG[G/A]AATACGTCTGCAACAGCATGCTCAAAAGGCTTC
795	36702	28	36702_27	9	955823	A	G	CAGTGTCTCACAGCAAACGTCTGCCAC[A/G]TCGGCTCT
796	36721	29	36721_28	9	908488	C	T	GAGTGTCCCTTTGCAAGATAATGCAGAG[C/T]CCTATCC
797	36826	25	36826_24	9	662864	A	C	TCTGATAAATCTGCAGTCTCTTGC[A/C]CAGTGACATCC
798	36856	12	36856_11	9	585457	A	T	GTATGGAGAAC[A/T]GCATTGTCTTGCATTGCTAAGTAG
799	36880	31	36880_30	9	548282	A	C	TTTTTGAAAAGAGCAAGCTGTTGCCATGGT[A/C]GAGAC
800	36896	4	36896_3	9	517173	T	A	ACT[T/A]AAGACCTTGCAGGGTTTTGCAGCATCTTTTAC
801	36898	3	36898_2	9	503214	C	T	CT[C/T]ATTAAATATGCAGCAATCTGCCCCTGGTCTGGA
802	36937	10	36937_9	9	389639	G	A	CTTGGGCTA[G/A]AGGCAATTCCTTGCTGTAGTTGATTG
803	36986	3	36986_2	9	231775	T	C	CA[T/C]CTCTTACCAGCAAAACTATGCACCAGAAGTCGG
804	36989	25	36989_24	9	228417	T	C	TTCTGATTTAATGCACAAAATTGC[T/C]ATTCAAAGTGA
805	36995	31	36995_30	9	174275	C	T	GGTTAAAGTTGTGCATGCATGTGCCTTTCT[C/T]GGTAT
806	36996	5	36996_4	9	174217	T	C	AATT[T/C]TAAGTAGGCAGAGAAGTGCCCTCCCACTAAA
807	37009	2	37009_1	9	93484	T	G	T[T/G]GATGTGTTGTGCAGTGTTGTGCCACTAAAGCTTC
808	37014	25	37014_24	9	80466	T	G	CGAAGCTAGCTGGCATGACTTTGC[T/G]TTTACTTCTTT
809	37019	36	37019_35	9	56683	G	A	TACTGCTTGCATGCATGAAAATGCGTTTTTGTCGG[G/A]
810	37083	19	37083_18	10	1345302	A	C	TTAAGTGCACAAGCAGGG[A/C]GCTGCCCCCTGCCCTTT
811	37086	3	37086_2	10	1340034	T	G	TT[T/G]GTTAATGCAGCATTTTAGTGCCCTCTGCTGGCT
812	37088	30	37088_29	10	1338503	A	G	TTGTATCTTTTGGCACTTGGATGCAGTGA[A/G]ACTGCT
813	37095	2	37095_1	10	1316968	G	A	G[G/A]AGTGTCTTTGGCAAGAAACTGCAGAATCCTGCCT
814	37101	28	37101_27	10	1283150	A	G	ATGCTTTCTTCTGCAAGATGCTGCATT[A/G]CCCAATGG
815	37188	4	37188_3	10	1093835	A	T	TTA[A/T]TGGACCCTGCAACTAAATGCAAGTGTGAAGCA
816	37199	19	37199_18	10	1083612	T	C	CAATGCATGCTTGCATAA[T/C]AATGCTTGCCTTTCCTC
817	37222	5	37222_4	10	1027239	C	T	TGGC[C/T]TTGAACAGCATGAAAATGCAGAAGCGTGAAG
818	37240	3	37240_2	10	971879	C	T	TT[C/T]TTGAGGCTGGCACCAGGATGCTCATACTGCGTC
819	37245	32	37245_31	10	963020	T	A	ACAAGGGCTGAGGCACCCAGATGCTGATTCT[T/A]TATA
820	37253	25	37253_24	10	928669	A	C	CAAAATGATGCAGCAAGGAGATGC[A/C]GACTCCTGCTG
821	37275	32	37275_31	10	876467	G	A	CCATGACAGTGGGCAGCCATCTGCTCTCTCT[G/A]GTAT
822	37296	3	37296_2	10	813275	C	T	AA[C/T]TAAAACAAAGCAATGCACTGCTTCGTCTGATAA
823	37317	5	37317_4	10	766436	C	G	ATTA[C/G]TTTGCACGCAATATTCTGCAGTCACCATGAG
824	37349	3	37349_2	10	696084	T	C	TT[T/C]GTTTGTACTGCACCTTTCTGCAGGTGACTTCAA
825	37380	9	37380_8	10	610793	C	T	TCTCCGCA[C/T]GACGCAGAACACTGCCGAACACAATCA
826	37382	28	37382_27	10	606815	T	G	GAATTCCCCTATGCAAGCCCATGCATC[T/G]GTAGTAGA
827	37386	28	37386_27	10	599714	G	A	CGGGTACATTGTGCAGACAATTGCCTA[G/A]ACCAGCAC
828	37389	2	37389_1	10	586879	T	G	G[T/G]GATTGAGACAGCAGGTAGGTGCCCTATTTCTGCA
829	37390	11	37390_10	10	573686	A	T	GAGTTGGCTG[A/T]TGCAGAAACATGCCAAATGCTGTCT
830	37391	10	37391_9	10	573280	C	A	AATTCCCTA[C/A]TGGCACCATTCTGCTCGAAATAGGTT
831	37404	17	37404_16	10	520832	G	T	CTCTTCCTTAGAGCAT[G/T]ACAATGCATGTGATTGCTT
832	37405	10	37405_9	10	520829	A	C	GAGCATGAC[A/C]ATGCATGTGATTGCTTTGGTTCTGTT
833	37412	1	37412_0	10	508076	C	A	[C/A]AGTCCTGTCAAGCAGAGAATTGCCGATAATAGTAA
834	37417	12	37417_11	10	493855	C	T	TTTGAACTGGT[C/T]GCAATATGTTGCAAGCAGAAAAGG
835	37425	2	37425_1	10	477768	T	C	G[T/C]TTTGCTGCGAGCAGATTTATGCAACACCAGTAAT
836	37436	7	37436_6	10	453682	T	C	GATTCG[T/C]GCTATGCAAAAACTTGCCTTCAAACGTTT
837	37449	25	37449_24	10	418409	C	T	AGAGATGAAGTTGCAGCCATTTGC[C/T]ATGTTACTGAG
838	37470	17	37470_16	10	332865	A	G	TTAAAGTTTTAAGCAC[A/G]AGTTTGCCTCGCTTGAACT
839	37480	8	37480_7	10	267781	T	C	GGAATAG[T/C]AATGGCATACATGTGCAGTGAGACGACT
840	37488	3	37488_2	10	230804	A	G	AC[A/G]ATTGATCGGGCAGTACAGTGCGATTACTGTCAA
841	37497	4	37497_3	10	197718	A	G	TTC[A/G]TTTTTAAGGCAGCATTTTGCGAGTGCAGCATG
842	37507	28	37507_27	10	180374	C	A	TCTGTTGCATAAGCATGAAGTTGCTTC[C/A]AGCACTAT
843	37515	1	37515_0	10	146188	G	T	[G/T]TGTCCCCTGAAGCAGCTTGCTGCGGTCTCTATGTA
844	37532	5	37532_4	10	85175	A	G	TGTC[A/G]CAACACTGCAGAGTCCTGCCTAGCATTGGTG
845	37539	34	37539_33	10	73546	G	T	CACCTATGGACTGCAGCACCTTGCATTCCAACG[G/T]GT
846	37607	12	37607_11	8	39607912	A	C	TTCGGATTTAA[A/C]GCACAAACTTGCCATTCAAAGCCA
847	37662	28	37662_27	8	39486668	A	G	CGAAAGTCGTCTGCAGCAAGATGCAAA[A/G]ACGTGGCG
848	37795	25	37795_24	8	39146082	A	T	TGTCAATGCAACGCAGATGCTTGC[A/T]GGAATATCCAT
849	37809	18	37809_17	8	39098112	T	C	TGACAGTCAAGAGCAAC[T/C]TTTTGCCATTATGGTTTC
850	37834	17	37834_16	8	39049228	C	T	GCCAGGAAATCAGCAT[C/T]GACTTGCGAGTGGGTATAT
851	37857	32	37857_31	8	38971225	A	G	CTCGTGTTCATGGCACGATTGTGCCAAAGTA[A/G]GTCT
852	37923	5	37923_4	8	32692372	G	T	TACC[G/T]TTTTTTTGCATTCCAGTGCACATGCGCAAAA
853	37924	30	37924_29	8	32690516	C	T	GAAAGTCCTTGTGCAAGACAATGCAGAGC[C/T]CTGCCT
854	37961	9	37961_8	8	32502083	T	G	TGGATAAG[T/G]GATGCATCATACTGCCTTCACTGTTTG
855	37966	18	37966_17	8	32465511	C	T	GTGAGCAGGCAGGCATC[C/T]GGGTGCGCAGGCAGGCAT
856	37973	2	37973_1	8	32449179	A	G	T[A/G]GCAGGGCTCAGCAGCGACTTGCCTAAGGACGCTT
857	37977	33	37977_32	8	32429541	T	A	TCTGTTTATAACGCATGGACATGCATTCTTAA[T/A]TGA
858	37978	33	37978_32	8	32429368	T	C	TCTGTTTATAACGCATGAATATGCATTCTAAA[T/C]TGA
859	38014	26	38014_25	8	32339634	A	T	TCTTCTTTGCAGGCATCGTAGTGCT[A/T]GTGTTTGTAT
860	38021	19	38021_18	8	32329253	T	C	GAGTGCCTTTGGGCAAGA[T/C]GCTGCATTGCCTTTCCT
861	38025	4	38025_3	8	32327079	G	A	AAC[G/A]GAATTGTTGCAGTTCTTTGCAGACGACTTTTG
862	38051	25	38051_24	8	32289884	G	A	GCACATTATCATGCAGTGTGCTGC[G/A]GCCATTGCTGT
863	38134	12	38134_11	15	30591322	A	G	GAGTGTCCCTG[A/G]GCAGGGCACTGCAGAGCCTTTATT
864	38167	10	38167_9	15	30722239	T	A	CATGTATAA[T/A]TTGCATTATTGTGCTTATGCAAATAA
865	38168	10	38168_9	15	30722428	A	G	AGATCAGAC[A/G]AAGCAGGGACTTGCCGCAAGAGCCTA
866	38223	25	38223_24	16	6437471	C	G	AAAATATTTGCCGCACAGTGTTGC[C/G]GCTCAGGAAAA
867	38233	8	38233_7	16	6471015	A	G	GGCAACA[A/G]CAGCGCATTGCTTTGCAACAAACGGTCA
868	38380	10	38380_9	16	6759788	A	T	AGGGCGATT[A/T]GAGCATTCCCATGCCGAAGATATAAC
869	38478	4	38478_3	2	50229156	A	G	CGG[A/G]CCCATAATGCACTGCGGTGCGTCGCCTTCCCA
870	38577	9	38577_8	2	49977997	G	C	TAACAAAA[G/C]TAGGCATCCTTTTGCCAGAACAATTTT
871	38610	7	38610_6	2	49900122	A	C	CGTGCA[A/C]GATACGCAAGGAAATGCTTCAATTGTCAT
872	38713	29	38713_28	2	49689656	G	T	TGTTTGCTCTCTGCACAAGATTGCGTCA[G/T]TTGTTGA
873	38826	7	38826_6	2	49503383	G	A	AACTAA[G/A]TATGGGCAATGCTTTGCACTTGCTTCTTA
874	38829	33	38829_32	2	49493565	T	C	AGGGCCACTAGGGCATAGTTATGCAAATAAGC[T/C]TTT
875	38896	12	38896_11	2	49358106	G	A	AAAGTGTAGAA[G/A]GCACCAAGCTGCATCCAACGTTGA
876	38900	8	38900_7	2	49350748	A	T	CACCAGT[A/T]CTAGGCAGGGCTCTGCAGTCTCTCTCCG
877	38902	3	38902_2	2	49339525	G	T	AA[G/T]GGTTAAATGGCAGAAAAGTGCTAAAGATGGCAG
878	38918	20	38918_19	2	49294454	T	G	TCATTGATGCCTGCAAATA[T/G]GTGCAACAGATGGTTT
879	38931	18	38931_17	2	49274788	G	T	GTCTTTATCTCTGCAAT[G/T]TTTTGCATATACATTAAC
880	38941	17	38941_16	2	49248525	A	G	TCAAACCTGTTTGCAT[A/G]AGCATGCAGTTGGTTCAAG
881	39137	32	39137_31	2	48828070	T	C	AGATAGATTATTGCATTAATTTGCATAGAAA[T/C]ATTT
882	39212	28	39212_27	2	48708478	G	A	CCCCATCGTCATGCATGATCTTGCTGT[G/A]AGCGGTCA
883	39231	18	39231_17	2	48681489	C	G	GTAGCACATACAGCAAG[C/G]GTCTGCAAAAACATAATT
884	39289	27	39289_26	2	48564412	G	A	CTGCTAATCTCAGCATCTGATTGCTG[G/A]ATCCCTGCA
885	39292	36	39292_35	2	48561674	C	T	GCTCATCATGACGCAAGCCACTGCTTTACGGAAAC[C/T]
886	39319	34	39319_33	2	48502954	T	C	CTGATTCCCAATGCAGGACTTTGCCTTGAGCCT[T/C]GA
887	39324	30	39324_29	2	48498013	A	G	TTAGGGCTCAATGCAAAATTTTGCAAAGG[A/G]TTTGCT
888	39328	33	39328_32	2	48493473	C	A	AGTATATTTTAAGCAGGGGCATGCCCTTTGAC[C/A]CCC
889	39353	12	39353_11	2	48356477	G	A	CCTAACGCCTC[G/A]GCACATTCATGCCGAACCATTGGA
890	39403	31	39403_30	5	23090025	G	T	AATGACAACCCTGCATTTAAATGCAGTCAA[G/T]ATCAT
891	39404	2	39404_1	5	23094800	G	T	T[G/T]ATTTTTATTTGCAGGTTGTTGCACTGGGCCAGTC
892	39408	31	39408_30	5	23103619	A	G	CGGCCCCTTTATGCACGAAAATGCATGACT[A/G]TCTAA
893	39421	18	39421_17	5	23154368	A	G	GGGATATGCTTCGCAAA[A/G]GCCTGCATAGGCATGTCT
894	39422	17	39422_16	5	23157956	A	T	CACATGGAAGATGCAA[A/T]TAACTGCACTAGCCCACAA
895	39424	12	39424_11	5	23169983	C	T	AGCGATACGCA[C/T]GCACGCACATGCGTACAATCAATT
896	39428	16	39428_15	5	23176964	T	C	AAATACCCCACAGCA[T/C]CTCCATGCCGTTCAACCAAC
897	39429	34	39429_33	5	23177172	C	A	CCACTTTTTTCAGCAATACCATGCCATCTTTAA[C/A]CA
898	39430	11	39430_10	5	23177184	C	T	ATCATCATCT[C/T]TGCAAACTTTTGCTTCACACCTTTG
899	39442	35	39442_34	5	23254047	C	T	AACATAGGGTTGGCAATGTAGTGCACAGAAAGAA[C/T]A
900	39443	7	39443_6	5	23256609	C	T	GTATTT[C/T]ATGTAGCACAAAACTGCTTCTTGTGTGAT
901	39590	12	39590_11	5	23654815	A	T	GATCTTGAACA[A/T]GCATGCTCATGCAACCAATCCAAG
902	39823	19	39823_18	5	24130640	A	C	GACTGAGATATGGCATTT[A/C]AGTGCTCGCTTGCGTCA
903	39887	8	39887_7	5	24336814	C	A	CATTACT[C/A]TTAGGCAGCTTATTGCATTCCAAGATCA
904	39935	31	39935_30	5	24531240	C	A	CACAAACCTTGCGCAGAAGTTTGCTGACTC[C/A]CACAA
905	39996	32	39996_31	5	24661007	T	C	CTTTTTTAATAAGCACACTCTTGCATGGGGT[T/C]GCGC
906	40082	36	40082_35	5	24758839	G	A	AAGCCGTGATATGCATATAAGTGCTCGTCCTTCAT[G/A]
907	40205	8	40205_7	5	24916092	C	T	TAAAATG[C/T]GTTCGCATTTGAATGCGACAAATCATTC
908	40218	1	40218_0	5	24929196	G	A	[G/A]CTCTAGGCTATGCATCGACTTGCAGTTTCCTAGCC
909	40224	19	40224_18	5	24940773	G	C	CACGGGATAGATGCAGGA[G/C]TTTGCTTTTTAAGCGGT
910	40251	6	40251_5	5	24999530	A	G	TGGGA[A/G]GCTTGAGCATAACAATGCTTCTTCACTTGG
911	40252	20	40252_19	5	25005852	G	C	GGTCTCATTTTTGCATCTT[G/C]CTGCAGACAACTTTCA
912	40303	18	40303_17	3	34374057	C	T	AAAATGTTGTCTGCAAT[C/T]TCTTGCAATCTGGGACAG
913	40308	25	40308_24	3	34389503	C	T	ATTGCTGTATGGGCAAAAAGATGC[C/T]TTTTCCTCTAC
914	40341	6	40341_5	3	34452183	A	G	TCACA[A/G]AGAGCGGCAGGTGCTTGCTGAAGACCAGGT
915	40373	8	40373_7	3	34536022	T	C	AATGTGG[T/C]GATTGCAAAGCTGTGCGTCTAAATGGTG
916	40388	26	40388_25	3	34574992	G	A	CTGTACCAAATAGCAAGAGTTTGCA[G/A]ACGACATTTC
917	40409	9	40409_8	3	34641621	T	G	TCGACTTG[T/G]GGTGCATAGTTTTGCTAGTAAGAGATG
918	40511	28	40511_27	3	34813895	A	C	GGCTAGGGTCTTGCAGTGTCTTGCCAA[A/C]GGAAACTC
919	40518	10	40518_9	3	34832941	A	T	ATCTGGAGC[A/T]TAGCAGAGGACTGCATGAATAACTGG
920	40524	10	40524_9	3	34842727	T	A	TGAATGATG[T/A]ATGCATCCATGTGCATGCGCAAAAAA
921	40527	10	40527_9	3	34859916	A	G	TTTAATAAA[A/G]CGGCACCCTGCTGCATATAGAAACCA
922	40528	3	40528_2	3	34863566	G	T	CT[G/T]GATCCAGCGGCATTTACCTGCAACGTTTCCAGA
923	40529	26	40529_25	3	34864108	C	A	TGGAATACCAGGGCAACATAGTGCA[C/A]CACCCTTTAA
924	40542	18	40542_17	3	34892464	G	A	TGTCTACATAATGCAAA[G/A]GAATGCCCATAATGAAGG
925	40544	35	40544_34	3	34893541	C	T	AAAGCAATTTTTGCAAAAGTGTGCTTTAGGGTGA[C/T]C
926	40546	31	40546_30	3	34894961	C	A	TATGTAGAAGAGGCAGGTTATTGCCTTGGA[C/A]AGGAG
927	40551	6	40551_5	3	34907205	G	T	AATGT[G/T]CCGACGGCAATACCCTGCAGGAAGGCCGAC
928	40593	28	40593_27	3	35040516	T	C	TTGCTCATGTGAGCACATGTCTGCCTC[T/C]AGTCACAT
929	40599	20	40599_19	3	35060188	T	C	GATAAAAGGAAAGCACTTC[T/C]TTGCCATGTGGTCTTT
930	40633	12	40633_11	3	35133760	G	A	TTTTGGAGTTT[G/A]GCATCAGTTTGCCCTTCTACTGTT
931	40656	33	40656_32	3	35169704	A	G	CTACCATTTTAAGCAGGACATTGCAGATGTCG[A/G]AGT
932	40659	17	40659_16	3	35174509	C	T	TTTTGACCAGGGGCAA[C/T]GAAATGCCATATACTATAA
933	40662	6	40662_5	3	35180958	A	C	AGAGC[A/C]CATGGAGCAACAGAATGCTCACTATAGAAA
934	40683	21	40683_20	3	35234450	C	G	AGAAGCCCAAAAGCAAATCT[C/G]TGCATCGTTCACCGG
935	40696	2	40696_1	3	35248879	T	A	T[T/A]CAAACATTGTGCAGTTTGCTGCAGATGGTATTTC
936	40711	7	40711_6	3	35286767	A	C	CCCATC[A/C]AACATGCATGCACGTGCAGATATCGTACA
937	40853	33	40853_32	3	35577585	A	G	ACACTGGACACAGCATTAGATTGCCAATGACA[A/G]GCC
938	40859	33	40859_32	3	35591692	A	G	CTTAATCGAAAAGCACAACGGTGCTTCCCTTA[A/G]ATG
939	40864	27	40864_26	3	35608192	C	T	TTGGCATTTCATGCAATGCATTGCCT[C/T]ATGCTGCAC
940	40908	10	40908_9	3	35761678	C	T	GCACGCTTC[C/T]TTGCACCTGCATGCTCGATAAAGCAT
941	40927	6	40927_5	3	35799303	T	C	CTTAC[T/C]GCTAATGCAAAAACCTGCTGCACTATCTTT
942	40929	30	40929_29	3	35801688	A	T	TCATACTTTATAGCAGCCATCTGCTTAAT[A/T]GATTTA
943	40930	3	40930_2	3	35801854	C	T	GT[C/T]GTTAAGGAAGCATATTTATGCATACCACGCCCT
944	40979	19	40979_18	3	35872209	T	C	TCCCAGACCAGAGCAGTG[T/C]ATTGCCTGTTCTAATGC
945	41001	17	41001_16	3	35952100	C	T	GGATGTAGAACAGCAG[C/T]TTACTGCCATTGGCCTTGG
946	41052	20	41052_19	3	36035707	T	C	CCGTTTAATCGGGCATTTC[T/C]CTGCTCGACATCGGTA
947	41094	3	41094_2	3	36124870	C	T	TT[C/T]AATGTGAGGGCACACCCTTGCTCACTATGCAAG
948	41310	9	41310_8	3	36413340	A	T	CACTGAAA[A/T]CACGCAATCGTGTGCATGTATCTTAAT
949	41366	5	41366_4	3	36501700	C	G	AAAC[C/G]AGGATGGGCAAATTTCTGCCTCATTTCCCTG
950	41374	6	41374_5	3	36514115	A	C	CTGGA[A/C]CCAACCGCATGCTTATGCAAAAAGGTTAGA
951	41451	7	41451_6	3	36660786	A	G	AATACA[A/G]ACTTGGCACTTCCATGCATAGGACCTTTG
952	41458	10	41458_9	3	36692918	G	T	TGTAACCTG[G/T]TTGCATAAGCATGCAGTCGGTTTAAG
953	41466	31	41466_30	3	36703620	C	T	TTCCCTATTTCAGCATTTCGTTGCATGGGC[C/T]GTGCA
954	41467	12	41467_11	3	36703778	C	T	GAAGCTAGTGT[C/T]GCAGTATATTGCAGACGTAAAACA
955	41470	19	41470_18	3	36714185	C	T	CACCTACTACATGCATAG[C/T]CTTGCACTGAAACCTTG
956	41569	10	41569_9	3	36924218	T	A	ATCCCACTG[T/A]GTGCAGACTAATGCAATGAATGACTG
957	41583	3	41583_2	3	36960428	C	T	AG[C/T]GTTTTATGTGCAGTGTTATGCCATGTCTGCTTT
958	41608	33	41608_32	3	37014839	A	T	TTGTAGCAGATGGCATTTGCATGCTTTGTGAT[A/T]AGA
959	41636	36	41636_35	3	37082100	A	G	GATACAACACAGGCAAAGGTATGCTCAACCTGATA[A/G]
960	41640	34	41640_33	3	37088149	C	T	ATTTGTCCTCAGGCAAGACATTGCAGAGCCCTG[C/T]GA
961	41642	35	41642_34	3	37088984	A	C	AGGATACGATAGGCAAGATCCTGCATGGAGACAC[A/C]G
962	41653	17	41653_16	3	37109381	A	C	TTACAGGTCTAGGCAG[A/C]GAGTTGCATAAGCCACTTT
963	41655	18	41655_17	3	37122159	G	A	GTTGTTGTACTGGCAGT[G/A]AAATGCTATGAGAGCATG
964	41667	31	41667_30	3	37148455	G	T	TAGCTCATTGATGCAGACGGCTGCGACTGG[G/T]GCAGT
965	41723	25	41723_24	3	37259451	T	G	GATAGAAGGTTGGCAGATAGGTGC[T/G]TAAGGAAGACA
966	41738	28	41738_27	3	37292353	A	T	CTTTCCAATGGAGCAGTCATCTGCAGT[A/T]AAGGTGTG
967	41757	19	41757_18	3	37344191	T	A	ACAATCTCAGACGCATTT[T/A]TTTGCTTTCTGAGTGTT
968	41828	19	41828_18	3	37541147	C	A	GAGAGACCTTTGGCAAGA[C/A]ACTGCAGAACCCAATTG
969	41844	34	41844_33	HiC_scaffold_660	19439	C	A	AAACAGCTCATGGCAACGTTCTGCATAGCAACT[C/A]TT
970	41846	35	41846_34	12	18738794	G	T	TATTATTGTTTTGCAAAACTGTGCACTTTGGACG[G/T]G
971	41929	9	41929_8	12	18873903	T	C	ATGGTCGT[T/C]GGTGCACGACCATGCAAACATCACGTG
972	41945	31	41945_30	12	18903355	T	C	CAAGACATTACGGCAGTCTTCTGCTATCTG[T/C]GCTTC
973	41958	32	41958_31	12	18925095	G	C	TTGTTTTTAAAAGCAGTTTGTTGCAAAACAT[G/C]CCAC
974	41965	31	41965_30	12	18946751	T	A	TTTTGAACATTTGCATTATTGTGCTGGATA[T/A]GTGAC
975	41967	2	41967_1	12	18947011	C	A	G[C/A]AGGTTTTTGAGCATTAGTATGCTTTTAAGAGAAA
976	41975	32	41975_31	12	18964199	T	C	CCTTTGTCCAATGCACCAGACTGCAATAGAG[T/C]ACAA
977	41976	12	41976_11	12	18964262	G	A	TCAGCAACCTT[G/A]GCAGGAAAATGCTGGTCATAAAAA
978	42067	28	42067_27	12	19142467	G	C	CTATAAACACTGGCACCACTCTGCACC[G/C]CTGGAAAA
979	42122	21	42122_20	10	36205381	C	G	TATTCTTTCCAAGCAGCTAA[C/G]TGCTTTCCCTCATGA
980	42153	4	42153_3	10	36133189	C	T	GTC[C/T]GCCAGGCAGCAAGCATCTGCATACATCGATCT
981	42193	34	42193_33	10	36051137	G	T	TGATCGAAACCAGCATGTCAATGCAATAAGGGT[G/T]AC
982	42209	16	42209_15	10	35986547	T	A	TTTATCTACCAAGCA[T/A]AATTATGCTTTACATTGTGA
983	42250	34	42250_33	10	35866737	G	T	TAGTAGGCCTTGGCAAAAGGTTGCTGCAGACTT[G/T]TG
984	42253	5	42253_4	10	35837957	A	G	AATC[A/G]TTGGAATGCAGTGATTTGCACCGATGGGATG
985	42256	12	42256_11	10	35834527	C	T	ACCAAAGGAAC[C/T]GCAGAGTCTTGCCAAAGGACACTC
986	42286	12	42286_11	10	35779637	G	A	CTTTATTACGC[G/A]GCAGTGGGTTGCTTCAGAACAGAT
987	42303	29	42303_28	10	35734588	C	G	TAAGGCTTCTTTGCAGGAATGTGCCATT[C/G]TTAGTTG
988	42380	27	42380_26	10	35528627	T	A	GAACACTGCACCGCACCTGCATGCTA[T/A]TTCAACTGC
989	42531	6	42531_5	10	35222923	T	A	ATATT[T/A]CTTTTTGCAATGTTATGCCTCTTGCTTTCC
990	42547	19	42547_18	10	35180042	G	T	CGCATTGATGAAGCAAAG[G/T]CATGCAGACGCAGAAAG
991	42553	25	42553_24	10	35170315	C	T	CATCACAAATTAGCAACTCACTGC[C/T]GGGTTTAAGCA
992	42574	8	42574_7	10	35079278	C	G	TTAAGAA[C/G]ACTAGCATCTGAATGCGATCAGCTTTGA
993	42627	30	42627_29	10	34941827	A	G	TTTGACTTATAAGCATTGGATTGCATGCT[A/G]CGCACA
994	42677	16	42677_15	10	34823740	C	T	GCAAGGTCCGCCGCA[C/T]GCCCCTGCCCAACAACGGCC
995	42698	36	42698_35	10	34745373	A	T	TGGCAAACACCAGCATAGTAATGCCTTTGGCCAAA[A/T]
996	42703	29	42703_28	10	34726068	A	G	ACACAACCTCTGGCAACGTTATGCCACT[A/G]CGGTCAA
997	42705	28	42705_27	10	34718804	G	A	AACCATCGTTACGCATGCGTGTGCGTC[G/A]TTATATAA
998	42735	28	42735_27	2	50305410	G	A	TAACGCTCCCAAGCATGACTTTGCACC[G/A]GCATGGCT
999	42795	21	42795_20	2	50416476	C	T	TAAATTGGGTCCGCAAATTG[C/T]TGCAGTGCGCATGCG
1000	42856	6	42856_5	2	50514453	G	A	ACCAA[G/A]TTCTAAGCATGGCTATGCAGCACCTTGCCT
1001	42898	8	42898_7	2	50615650	T	G	GTTTCTT[T/G]AGGGGCACCTCGATGCCCCTGAAATAAT
1002	42899	1	42899_0	2	50616325	T	A	[T/A]TGTCATGATTTGCAGCATATTGCAGATGACATTGT
1003	42985	2	42985_1	2	50783383	C	T	T[C/T]CGTAAGTCAGGCAAGAAACTGCCTCTTATGAAAT
1004	43037	26	43037_25	2	50904069	T	G	TAGCTGCAGTGTGCATTTAATTGCC[T/G]GGGAGTTTGT
1005	43080	25	43080_24	2	51059926	A	G	TGATTTTTATATGCAGTCGCATGC[A/G]TGCGCGGCAAG
1006	43082	28	43082_27	2	51095708	C	T	CAATATCATTGTGCATGTAATTGCTTC[C/T]TTGAATTG
1007	43121	6	43121_5	2	51184923	T	C	CAATG[T/C]CAATTTGCAACGTTTTGCAGCTATATTCCG
1008	43142	4	43142_3	2	51237572	A	G	TGA[A/G]AATCGAGCGCATTCAACTGCTGATCTATCCTC
1009	43154	35	43154_34	2	51265092	G	T	ACCAATTGTTCAGCACCTGGCTGCTCAATGGGGA[G/T]T
1010	43161	34	43161_33	2	51285386	A	T	GACCAATCGAGGGCAAGTGGTTGCAGGAACCCG[A/T]GA
1011	43168	12	43168_11	2	51301168	G	A	GACTACTGCAC[G/A]GCAATGTTCTGCTGTGTTGATGTG
1012	43187	6	43187_5	2	51343637	C	T	TATTG[C/T]TTTGATGCATCTGGCTGCAGATCCAGAGCC
1013	43202	30	43202_29	2	51412575	A	T	CTTGCAGAAGATGCAGCAAGCTGCTGGCA[A/T]AGTTCT
1014	43235	34	43235_33	2	51528627	C	T	TCAACAGCATTTGCATTATGTTGCAATGCCCAG[C/T]TA
1015	43256	33	43256_32	2	51586305	C	T	GGCTGGGACAAGGCAAAGCAATGCTCCTGAAA[C/T]AAT
1016	43258	28	43258_27	2	51592083	A	G	GGTGGAGTCTACGCAAAAATCTGCATC[A/G]GAGGAAAC
1017	43282	36	43282_35	2	51641146	G	A	AGTAAGGGATGGGCAGAAGAATGCAGGATAGTGAA[G/A]
1018	43302	7	43302_6	2	51688130	C	T	CTGTTA[C/T]TAGCAGCAACTGCTTGCAATTTCTGAAGC
1019	43317	30	43317_29	2	51727563	G	A	GGCTAGGGCTCTGCAGAGACTTGCCAAAG[G/A]AAACTC
1020	43323	20	43323_19	2	51749136	G	A	GCCAAACCACATGCAATCT[G/A]CTGCATGAATCATTAA
1021	43328	30	43328_29	2	51756415	C	G	CACCAATTCTAGGCAGGGCTCTGCAGTGT[C/G]TTGCTA
1022	43342	26	43342_25	2	51778954	G	T	AAGCATGTCTGAGCAAAGGCTTGCT[G/T]ATCATTAAAC
1023	43359	17	43359_16	2	51796744	A	C	CTACAGCTAGGTGCAA[A/C]ACCATGCTGTTATTGTTGT
1024	43386	28	43386_27	2	51868922	G	T	GGTCCATGTCTCGCAGTACCGTGCACA[G/T]GGGTACCA
1025	43396	16	43396_15	2	51900707	C	G	CAATGTGCAATCGCA[C/G]AAGCATGCGTTCTTATGTTA
1026	43399	26	43399_25	2	51907485	C	A	GTGGCCGTAGCGGCAAACGTATGCA[C/A]GGGATTCGGT
1027	43422	36	43422_35	2	51966569	C	A	AAGGGATTTTAGGCAGCTATATGCTTGAGGATCTA[C/A]
1028	43450	27	43450_26	2	52042473	A	T	CAAGGCCAGAGAGCAAAGAAATGCCT[A/T]GTCTGGTCT
1029	43522	28	43522_27	2	52206136	C	T	CTGGGAACCATGGCAATACTTTGCTGA[C/T]AACCCCAA
1030	43551	18	43551_17	2	52263645	T	A	AGGCTGCCTGGTGCAAT[T/A]AATTGCAGATGAAAAGAA
1031	43562	20	43562_19	2	52291616	T	C	TGAAATCACAAGGCACCTC[T/C]CTGCATAGGTTCAAAT
1032	43595	7	43595_6	2	52374200	C	A	CACTTC[C/A]AGGAAGCACTGTTCTGCCTGCAGAAACTG
1033	43597	27	43597_26	2	52375688	C	T	AATGACTTTCCTGCAATTCTCTGCTT[C/T]AGCCTAGGA
1034	43635	11	43635_10	2	52439121	A	G	TTTTGACCGA[A/G]TGCACGGACTTGCTATTGTTGACAA
1035	43736	9	43736_8	18	2011482	C	T	ACGTCTGA[C/T]TTTGCATGTGTATGCCTCAAGTTTGTC
1036	43761	31	43761_30	18	1957249	A	T	TGATTCAAAACCGCAGGCGTTTGCTACTTT[A/T]TTTGC
1037	43778	8	43778_7	18	1888938	C	A	AAGTGTC[C/A]TTTTGCAAGACACTGCAGAGCGTTGCGT
1038	43801	6	43801_5	18	1794663	C	G	GCTTT[C/G]CACCTTGCATTGTCCTGCGTAAAACATTGA
1039	43803	20	43803_19	18	1792308	G	A	CACTGAAATGTTGCAAACT[G/A]GTGCGCACTATTATGT
1040	43881	1	43881_0	5	41413396	G	A	[G/A]TAGTTGTTCTTGCATGTCCTTGCAGTTCCTTGAAA
1041	43887	32	43887_31	5	41436057	G	C	CATTGCTTCATGGCATGGCATTGCAAAAGTA[G/C]GGCA
1042	43942	34	43942_33	5	41589642	A	G	TCAACTTCTGGTGCATAGTTTTGCTGGTAAGAG[A/G]CG
1043	44181	5	44181_4	5	42056827	C	A	TGTC[C/A]AAAATGAGCAAATATATGCATTTGTCACAAT
1044	44202	33	44202_32	5	42090317	T	A	AAATCAAAAGCAGCAACCCGTTGCAATTATGA[T/A]TTG
1045	44274	34	44274_33	5	42221768	A	T	TCTTTATTGAAAGCAAGAGCTTGCAAAAATGAT[A/T]AA
1046	44278	19	44278_18	5	42235624	G	T	CTACATATGTCAGCAGAA[G/T]GATGCGCCACAACACAA
1047	44283	25	44283_24	5	42254464	C	A	TCATAACTACACGCAAGTGTGTGC[C/A]TCAAAACGATT
1048	44290	36	44290_35	5	42276114	A	G	GGGGACCTATCAGCATCTGAGTGCTTGTCTTCACC[A/G]
1049	44381	26	44381_25	5	42558648	A	T	TATTTGTCGTTTGCAGTAACTTGCA[A/T]TATGATTCTG
1050	44401	32	44401_31	5	42582185	G	A	AAGACCTTCTCTGCATACTGATGCAGGTCCA[G/A]AGCA
1051	44413	10	44413_9	5	42607468	C	A	GGGCCCAGG[C/A]GAGCAGGGCTCTGCTGTCATACTGAG
1052	44444	27	44444_26	5	42718703	A	G	ATCAGTAAACATGCATCTTGGTGCGG[A/G]AGGAAAGCA
1053	44467	19	44467_18	5	42791027	C	T	TATTCCTAATAAGCACTT[C/T]GTTGCAACACCTGGAGA
1054	44473	21	44473_20	5	42800083	T	A	TGACCAAGTTCTGCAACAAT[T/A]TGCTACATGCATACA
1055	44498	10	44498_9	5	42903564	T	A	AGGTAAGCC[T/A]TTGCAATTAATTGCTTTGCCACAGGT
1056	44530	18	44530_17	5	43006676	T	C	TTCAGCCTCCTGGCATC[T/C]ATTTGCCGTAACCTTTAA
1057	44554	1	44554_0	5	43055182	T	A	[T/A]CAGTGATGACTGCATACTGTTGCCAAGCTCATCTG
1058	44570	28	44570_27	5	43094087	T	C	TAGTTCAGAGATGCAACTTAGTGCCAG[T/C]TCTTTATA
1059	44648	3	44648_2	5	43273041	G	A	AA[G/A]AATCCCTCCGCAGAACTCTGCAATATTTCACAG
1060	44694	10	44694_9	5	43354376	G	T	TCTCCTGAA[G/T]TTGCATAGAAATGCTATCTCCTGAAG
1061	44786	30	44786_29	5	43612698	G	A	GAAGTTTGCAAAGCATATTTGTGCCTCAT[G/A]CTGGAT
1062	44835	28	44835_27	5	43702794	A	C	GACTGCTCATGAGCAGGAGATTGCATA[A/C]AATGCACC
1063	44848	26	44848_25	5	43743086	A	G	GTGAGTCCCACTGCAACTAATTGCT[A/G]CCAATTAATC
1064	44878	29	44878_28	5	43851992	A	G	CTTGAGATCATAGCAAGGGCGTGCATTG[A/G]ACATCTT
1065	44883	33	44883_32	5	43858583	G	A	TGAACGCTCATAGCATAGTTCTGCAGTCGATA[G/A]CAA
1066	44893	7	44893_6	5	43871240	C	T	CCATTT[C/T]CATAAGCACGAATTTGCCATTTCTTCCTC
1067	44900	3	44900_2	5	43880010	C	A	CT[C/A]TGCTGACATGCATTATCTTGCACACCGTCGTGT
1068	44914	34	44914_33	5	43914730	A	G	AGAGACAATCAAGCATTGAGCTGCGTGAGTTGA[A/G]TG
1069	44917	4	44917_3	5	43926071	T	A	CTT[T/A]CCTTCATGGCAACACCCTGCTGGATATCAGTT
1070	44922	19	44922_18	5	43931118	A	G	TCAGAGTCGTCTGCAACA[A/G]ACTGCCCAAGTGTCGTT
1071	44995	35	44995_34	5	44112811	C	A	TGTTGTGATCTGGCAATCATTTGCAAAACACGTT[C/A]A
1072	45011	3	45011_2	5	44164367	T	A	TT[T/A]CCCGCAACCGCAGGTGAGTGCATAGAATCTCGT
1073	45020	6	45020_5	5	44201695	G	T	TTACA[G/T]AAGGGGGCAGGTAGGTGCAATTTCATATTG
1074	45021	34	45021_33	5	44204238	A	G	GTTTTTCTTCTTGCAATGCAATGCAGTCAATTC[A/G]AT
1075	45037	29	45037_28	5	44247248	T	A	GCGTGCGTGTGTGCATCTGGTTGCTTTG[T/A]AGGTGTG
1076	45038	4	45038_3	5	44251708	G	A	ATC[G/A]ATCAATCAGCAATGTGTTGCTCGAGCAGCATC
1077	45056	10	45056_9	5	44303436	G	A	AGAAGAGCA[G/A]AAGCACAGGGTTGCCGTGAAGTCAGA
1078	45066	4	45066_3	5	44317697	C	A	CAC[C/A]AACGATTCGCAGGAGAGTGCGTACTACAGTTC
1079	45107	28	45107_27	17	12970366	A	T	ATGCCCTGTGTAGCAGTAATTTGCTGT[A/T]GGCAGCAA
1080	45184	12	45184_11	17	12821989	T	C	TGACAAATGGA[T/C]GCATGGCTTTGCAAAATCCAATTT
1081	45273	3	45273_2	17	12671951	T	G	TA[T/G]TACTTTTGTGCAGAAGATTGCATTGTCGGCCTT
1082	45304	9	45304_8	17	12612556	C	T	GACCTGGG[C/T]GTGGCATTGGTATGCATCTCACAGCAA
1083	45347	5	45347_4	HiC_scaffold_60	39149	T	C	CACA[T/C]ATTGCTTGCAGTTTGGTGCCTCAATTGCCTC
1084	45367	30	45367_29	HiC_scaffold_60	79935	C	T	TATGGTCAGGAGGCAAAGTCATGCTAGAA[C/T]CACCGT
1085	45372	4	45372_3	17	1152188	G	C	ATT[G/C]CATGGGATGCATTCAGGTGCATCTTCCTTAGC
1086	45378	26	45378_25	17	1172277	A	T	GTGGTTGCCATGGCAACGGAATGCT[A/T]ATTACAACGA
1087	45385	6	45385_5	17	1203053	G	A	TGCTC[G/A]TAATGTGCATTTTTTTGCTTGTCCCACAAT
1088	45432	19	45432_18	17	1319687	A	G	CCCAGCTTTGAAGCAATA[A/G]ACTGCTGGAGATTTTAA
1089	45436	26	45436_25	17	1326156	T	C	AGTACCTGTTTGGCACTTGGCTGCA[T/C]TCTTATCAAA
1090	45457	3	45457_2	17	1397168	A	C	GA[A/C]GACAAGTATGCACAATTCTGCGAGAACTGCTTC
1091	45483	35	45483_34	17	1466052	G	T	CTACGAATCCCTGCAACTGGGTGCATAAGCATCC[G/T]T
1092	45519	25	45519_24	17	1545636	T	A	TGCAGTGAACTTGCACACATGTGC[T/A]CTCAAAGAACT
1093	45542	10	45542_9	17	1589484	C	T	TATGAGATT[C/T]ATGCATTTCCGTGCCCATGATGAATA
1094	45574	20	45574_19	17	1641085	G	A	TGTGTTCACTATGCATGGG[G/A]ATGCCTACTTTTCTGC
1095	45581	9	45581_8	17	1657437	A	G	AGGACTTT[A/G]TGCGCATGCAAGTGCTTGACCTTCCTC
1096	45662	20	45662_19	17	1828461	A	T	ATAGCGTAACGAGCAATAC[A/T]GTGCAAGAGAACACGA
1097	45667	35	45667_34	17	1843738	T	C	GGAAGTCAACATGCACACGAATGCGTCTTACAAA[T/C]G
1098	45685	8	45685_7	17	1906367	T	G	GTAGTTT[T/G]AATGGCAAATGAATGCAATGCGAGACAG
1099	45690	30	45690_29	17	1945060	G	A	AACCTACCCATAGCACCGTACTGCATGTC[G/A]AACTCC
1100	45697	1	45697_0	17	1960688	G	C	[G/C]AAATGTCGTCTGCAAACTCTTGCAATTTTGGACTG
1101	45698	17	45698_16	17	1965156	C	T	TTTAAAAGATCAGCAT[C/T]AAGCTGCTGAAGCATCCGT
1102	45700	5	45700_4	17	1970105	A	C	CTGG[A/C]ACCGACAGCATGCTTATGCAAACAGGTTAGA
1103	45851	7	45851_6	17	2375216	T	C	CATGTA[T/C]AATGTGCATCACACTGCATCACACTCCCG
1104	45889	18	45889_17	17	2476407	A	G	AGCTTGGAAGTGGCAAA[A/G]AAATGCGGATTCTCGGTT
1105	45917	11	45917_10	17	2540690	G	T	GTGCATTATT[G/T]TGCAAAAGGATGCCCATAGATCCTT
1106	45933	5	45933_4	17	2590489	T	C	CAAT[T/C]GTGCAAAGCACTGTCCTGCTATGACCAGATA
1107	45953	9	45953_8	17	2648747	G	A	ACATTTTC[G/A]CTTGCACACAATTGCTTGTGAAATCTT
1108	45965	20	45965_19	17	2706390	A	C	TTGATTTCCTCTGCAGAGA[A/C]TTGCATGTGGAACCTT
1109	45996	21	45996_20	17	2855289	A	G	GATCTTATGGTAGCAACGTT[A/G]TGCCTAAGACTGGCT
1110	46003	5	46003_4	17	2889660	A	C	CACT[A/C]AATTGACGCAAATGTTTGCATCGGGCAATAT
1111	46011	21	46011_20	17	2915721	T	C	AGGCAGTAACCAGCACAACT[T/C]TGCACAAAGTTTTTC
1112	46045	9	46045_8	17	3040960	T	C	AGGAACCA[T/C]GCAGCATTGTTTTGCCTTTTGCGTCAC
1113	46084	35	46084_34	17	3218371	T	C	TGGCCTAATATTGCATGAAACTGCTGTTTGTGCG[T/C]A
1114	46088	29	46088_28	17	3222697	T	G	TGTAATTTAAATGCATCAAACTGCAATT[T/G]TATTATG
1115	46089	31	46089_30	17	3222744	A	G	GGGGGATTAAATGCATCAAACTGCAATTTT[A/G]TTGTG
1116	46095	29	46095_28	17	3240400	G	A	GATTCTTGAGCTGCATTTTCATGCAAGG[G/A]TTCAGCG
1117	46106	19	46106_18	17	3264705	G	A	GAGTGGAATAAGGCACTT[G/A]TTTGCTTTGGTTTATGT
1118	46107	29	46107_28	17	3264774	G	C	GAGTGGAATAAGGCACTTGTTTGCTTTG[G/C]TTTATAT
1119	46125	12	46125_11	17	3350015	T	G	CGGAACATGCA[T/G]GCAATAATCTGCTCTCCTTTTACA
1120	46128	33	46128_32	17	3382476	G	A	TTGTGATCATGGGCAACAACATGCCTTACATG[G/A]AGA
1121	46134	11	46134_10	17	3435061	A	G	AATGGACAAC[A/G]CGCAGTAAGTTGCTGCTCATGACAC
1122	46137	10	46137_9	17	3453470	C	T	TACAGAGGG[C/T]GAGCAGGAGGCTGCCTGGTTAAAGGA
1123	46147	12	46147_11	17	3524049	G	T	CGCACATTTAT[G/T]GCAGAAGCTTGCGAAACGAGACAC
1124	46151	5	46151_4	17	3538415	A	T	GACA[A/T]GAGCTGTGCATAAGACTGCAAAGTATGACCC
1125	46155	36	46155_35	17	3541536	C	A	AGCTCTTAAGCAGCAAAGAAGTGCAGCAAGAAGAA[C/A]
1126	46160	4	46160_3	17	3554258	C	T	TGC[C/T]ACTAACTGGCATCCAGCTGCTGTCGCCAGACC
1127	46165	31	46165_30	17	3578893	C	G	ATGAAATTCCTTGCAAAGGTTTGCTGCAAT[C/G]AACCA
1128	46166	16	46166_15	17	3579378	G	A	TATGCTTGGTTAGCA[G/A]TTTAATGCTAGTCCTTGATA
1129	46178	2	46178_1	17	3590746	A	T	T[A/T]TGGTGAGGGGGCAAATGTCTGCCCTCTACATCAT
1130	46179	1	46179_0	17	3590811	T	C	[T/C]ATGGTGAGGGGGCAAATGTCTGCCCTCTACATTAC
1131	46183	11	46183_10	17	3593824	C	T	GATCGGCGAA[C/T]GGCATAAAACTGCTCAGTATTTTGA
1132	46193	18	46193_17	17	3679790	G	C	TTTATAAATGGAGCACA[G/C]AAATGCTCTACATAACGT
1133	46200	30	46200_29	17	3707736	A	G	TACATTACCTGGGCAGACGCATGCGAGTA[A/G]GTATCA
1134	46223	12	46223_11	17	3815705	A	T	TCAAGGACCGA[A/T]GCATGATAGTGCGCGACATTGGTG
1135	46225	3	46225_2	17	3835876	C	T	AA[C/T]GCCATGAAGGCAAGGACATGCCTCTGGCCCCAT
1136	46229	36	46229_35	17	3846036	G	A	GCGATATTTGAAGCAATCGATTGCCTTCCTATTTG[G/A]
1137	46253	1	46253_0	17	3959465	A	T	[A/T]CATCTTCTGTAGCAGTGTGTTGCTTTTCAGGACTC
1138	46254	11	46254_10	17	3960885	C	A	GAGATACTCC[C/A]TGCAATGCAATGCAACTGGCAATCA
1139	46266	6	46266_5	17	4021859	C	A	TGATG[C/A]CTTCATGCATATGGTTGCGTCATTAGAGAG
1140	46267	19	46267_18	17	4021950	G	C	TAATGCCTTCATGCATAT[G/C]GTTGCGTCATTAGAGAA
1141	46277	28	46277_27	17	4022581	A	C	TTATGCCCTCATGCATATGATTGCGTC[A/C]TTAGAGGA
1142	46278	6	46278_5	17	4022598	C	T	TTATG[C/T]ATTCATGCATATGATTGCGTCTTTAGAGGA
1143	46314	36	46314_35	17	4115129	G	T	ACACCTTTTATTGCAGACGAATGCAATCGTTTATC[G/T]
1144	46320	9	46320_8	17	4136286	C	T	TTGCATGA[C/T]ATTGCATGCACATGCACAGCCAATTGT
1145	46334	36	46334_35	17	4190929	C	A	AATATACGTGTTGCAGGCTTATGCGGACTTATCTC[C/A]
1146	46340	16	46340_15	17	4217150	A	G	GGGGATGTCCTTGCA[A/G]TTGCGTGCACATTGTAGTAT
1147	46349	30	46349_29	17	4253878	C	A	TCTTACTTTGGAGCAAAGCAATGCATCAT[C/A]CTGTCC
1148	46362	31	46362_30	17	4311307	G	A	AGCTAGGGCTTTGCAGATACTTGCCCAAGG[G/A]CACTA
1149	46369	18	46369_17	17	4325798	C	T	TAATCAGACATGGCAAT[C/T]CTTTGCAGAGTAATCGTA
1150	46372	35	46372_34	17	4350244	T	C	GTCTGATTCGATGCATTACAATGCGTTATGTTCT[T/C]A
1151	46376	32	46376_31	17	4358252	T	C	CAATGCGACGCGGCATTGGAATGCGAATATT[T/C]GCTA
1152	46396	3	46396_2	17	4404038	T	C	CT[T/C]GTCCTGGTTGCAGAAACATGCTATAGATAGGGC
1153	46411	31	46411_30	17	4463305	G	A	CTGCAAGATTTTGCAACGAACTGCCCACCC[G/A]TCCGA
1154	46417	30	46417_29	10	32152646	T	C	ACACATAAGGCTGCATACTGCTGCCATTT[T/C]AACCTA
1155	46572	29	46572_28	10	31857128	A	G	TGGTGCAGCGCTGCAAATCTCTGCAAAT[A/G]AAATAAG
1156	46585	30	46585_29	10	31828156	A	C	AAACATACTACTGCACGTTTTTGCCTATG[A/C]TGCGGC
1157	46614	31	46614_30	10	31739545	A	G	TTTGATCTTGGCGCAAATTTCTGCTCCACT[A/G]TTTCC
1158	46619	18	46619_17	10	31725718	G	A	TGACAGGGAATGGCACT[G/A]TTCTGCTGACTCTGTTCC
1159	46628	12	46628_11	10	31702720	G	C	TGCAGTGAGGG[G/C]GCAAAAGTTTGCCCTATACATATT
1160	46630	25	46630_24	10	31702538	C	T	GTGTTGAGAGGGGCAAAAGTCTGC[C/T]CTATACATATA
1161	46631	35	46631_34	10	31702250	T	C	TACAGAGAGAGGGCAAAAGTCTGCCCTGTACATA[T/C]T
1162	46634	20	46634_19	10	31701810	C	T	TACAGAGAGAGGGCAAAAG[C/T]CTGCCCTATACACTTC
1163	46638	6	46638_5	10	31701649	C	T	TATGG[C/T]GAGGGGGCAAAAGTCTGCCCTATACCTGCA
1164	46653	1	46653_0	10	31664308	C	T	[C/T]CCATCAGGCAAGCAGAAAATTGCTGAGACTAACCC
1165	46657	31	46657_30	10	31659806	C	T	TCTATGTTCTTAGCAATCGGGTGCAAACAA[C/T]AGTTA
1166	46664	18	46664_17	10	31649811	T	A	CGACTGCTGTTAGCAGT[T/A]GGGTGCAGAACAACCTGA
1167	46686	20	46686_19	10	31580683	G	A	GAGTGTCTTGTGGCAAGAC[G/A]CTGCAGAGCCTTGCCT
1168	46687	9	46687_8	10	31580684	C	T	TGGCAAGA[C/T]GCTGCAGAGCCTTGCCTTGTACTGGTG
1169	46692	19	46692_18	10	31570112	T	G	AAACGTTGTGAAGCAAAT[T/G]AATGCGAGTGCAGTAGA
1170	46695	21	46695_20	10	31555910	T	G	CTTCCTTTGTTTGCAGGCTC[T/G]TGCAGGAAATTATGT
1171	46744	36	46744_35	10	31462550	T	A	ATAAAGAAGTAAGCAAGGTTTTGCCTGCCCAGAAG[T/A]
1172	46799	33	46799_32	10	31350094	G	A	AAGGTGACAGTTGCACAGATCTGCCAGAACCT[G/A]GGA
1173	46851	17	46851_16	10	31179656	A	T	ACTTAGTATGAAGCAA[A/T]AACATGCAATCCTCCTATT
1174	46878	34	46878_33	10	31136354	T	C	ACTTTCACAATTGCATGTTCCTGCTGCAGCAAA[T/C]TA
1175	46890	31	46890_30	10	31115086	G	T	TCCTCTTGCATGGCATGCAGATGCAGATAA[G/T]AAAAA
1176	46898	35	46898_34	10	31112637	G	C	ATGATTAAATCAGCAAGGTCATGCAAATGGGTAT[G/C]G
1177	46914	4	46914_3	10	31079116	T	A	GAA[T/A]GCCCTTGGGCAAGGCACTGCAGAGCCCTGCCT
1178	46945	25	46945_24	10	31013692	C	T	TATAGAAGGAGAGCACATGAATGC[C/T]GGTTCCATGAC
1179	46961	8	46961_7	10	30953446	C	T	ACACGAT[C/T]TTCAGCACATCTATGCTTACCCTCCTGT
1180	47035	34	47035_33	10	30871775	C	A	TCTCCACACGATGCATGTAAATGCTTGAGAAAT[C/A]CC
1181	47083	34	47083_33	10	30805696	C	T	TTCTTGTTTCTTGCATTGTATTGCAAGTTTCTG[C/T]GC
1182	47108	29	47108_28	10	30737693	G	A	AGGAAGGGCTATGCAGTGTCTTGCCCAA[G/A]GACACTT
1183	47272	29	47272_28	10	30461822	C	A	GAGTGTCCTTGGGCATGACTCTGCAGAA[C/A]CATGCCT
1184	47282	10	47282_9	10	30443514	T	A	GGACTGTAA[T/A]ATGCATGCTTGTGCAGGTTTGTGCTT
1185	47286	7	47286_6	10	30441682	G	A	ATGCAG[G/A]CTTGTGCAGGTGTGTGCTTGGAATCTCTT
1186	47298	1	47298_0	10	30435788	G	A	[G/A]GAATGTAACATGCAGGCTTGTGCAGGTGTGTGCTT
1187	47424	2	47424_1	10	30214470	C	T	G[C/T]AAGCACAAATGCATACAGGTGCCCTAATTTGTAT
1188	47516	16	47516_15	10	29891163	A	G	TTCCTGTGGTTTGCA[A/G]TCGCATGCGTTTCGTGAGAA
1189	47676	21	47676_20	10	29461185	C	T	AAAGAGTTATCAGCATAACC[C/T]TGCCTGTCTATCAAC
1190	47888	20	47888_19	8	27442807	C	T	CCTTGTTGAAAGGCACATG[C/T]ATGCTGAAGTCGTCAC
1191	47892	32	47892_31	8	27465314	G	T	GTGATTTTTTTCGCAACTTCTTGCACTTTCT[G/T]CTTT
1192	47898	5	47898_4	8	27488627	A	G	CGCA[A/G]CATAATGGCAGTCTGCTGCAATCACCCAAAG
1193	47902	34	47902_33	8	27517405	C	G	CTTGTCTCGTACGCATTATTGTGCCCACACTCT[C/G]TG
1194	47904	16	47904_15	8	27528607	G	A	ATCAACAGACAGGCA[G/A]AGATATGCAGAGATAGACAG
1195	47905	12	47905_11	8	27536177	A	C	CAATAAGTAAT[A/C]GCAACAGATTGCCCATGACGCTGA
1196	47908	16	47908_15	8	27544429	A	G	ATACATCAGCGTGCA[A/G]TCACCTGCCCTAGCGGTTTA
1197	47912	25	47912_24	8	27551190	C	T	TGGTCGGTGATGGCATTTCTATGC[C/T]ACTTTCGTCCG
1198	47917	29	47917_28	8	27602212	G	T	CACCCATAACAAGCAAGACTTTGCAGAT[G/T]CTAAGGA
1199	47925	29	47925_28	8	27629917	T	C	ATTTGGCCTCATGCAAGGGGTTGCAAGT[T/C]GAACATA
1200	47928	5	47928_4	8	27657603	T	C	CATA[T/C]AGATGTTGCATAAAAATGCTAAGAAATGAAT
1201	47931	17	47931_16	8	27681596	G	T	GTCGAGAACCATGCAT[G/T]GTCGTGCGAAAACTGTCTC
1202	47935	19	47935_18	8	27702728	T	C	ATGTAAGTACTAGCAATG[T/C]TATGCTGCATGGCGTCT
1203	47941	33	47941_32	8	27707940	A	T	AGTTTCCCTTTCGCAAGGACCTGCGTTTTTTT[A/T]AAT
1204	47952	2	47952_1	8	27785630	A	T	C[A/T]GTTGGCTTCTGCATGGCAGTGCTCATGTAGGATT
1205	47954	11	47954_10	8	27794937	T	C	AGACTTGAAA[T/C]TGCATGGCAATGCTGATGGTACAAC
1206	47959	33	47959_32	8	27818961	T	C	TGTAGCTGATCAGCAACTGGTTGCAGCAATCA[T/C]TAT
1207	47964	6	47964_5	8	27829029	A	G	AAAGC[A/G]AACAGGGCAGTCATGTGCATTAAGCATATC
1208	47968	2	47968_1	8	27850212	T	C	C[T/C]TTTAAGGGACGCATCAGTTTGCATTTGATGTCTA
1209	47970	29	47970_28	8	27858457	T	C	CAGTTCATTTTGGCATAACGCTGCCATT[T/C]ATCATTA
1210	47984	30	47984_29	8	27932964	C	T	GCACTACAAACAGCAGTGGGATGCCCAAA[C/T]GTGCTT
1211	47990	8	47990_7	8	27968135	C	A	CGTTTTT[C/A]TCAAGCAGAGCCTTGCCGAGTTCGGCTG
1212	47992	2	47992_1	8	27979047	C	A	T[C/A]TCGGAAAAGGGCATGCACTTGCTTATTCAACTTT
1213	48011	7	48011_6	5	19680611	A	T	AAGACC[A/T]CAAAAGCACAAAACTGCTCAGCAAAGTCT
1214	48016	30	48016_29	5	19687777	A	T	TAACCAATATTTGCATACATATGCACATA[A/T]TCCAAT
1215	48020	2	48020_1	5	19753524	C	T	T[C/T]GTTTGTTGTGGCATTCCATTGCGTTAACATATTT
1216	48022	9	48022_8	5	19763950	G	A	CCAACATC[G/A]AAAGCAGCAGGTTGCTACAAAAGGACA
1217	48024	30	48024_29	5	19764871	A	G	TGGCGGACATCTGCAAACTACTGCCGATT[A/G]CGGAAC
1218	48066	33	48066_32	5	19867435	C	A	TCTTCCATTGGCGCAGGATCTTGCAATATGTC[C/A]TTG
1219	48072	19	48072_18	5	19887440	G	A	TTATAGTCTATGGCATAA[G/A]GTTGCCTCTCTGGTATT
1220	48075	17	48075_16	5	19890352	G	A	AAAATCACTTTTGCAC[G/A]ATACTGCAGAGCCCAAAAC
1221	48077	5	48077_4	5	19891827	A	G	TGCA[A/G]AGCTGTGGCATTTCAATGCAAAGCTGTGTTA
1222	48092	29	48092_28	5	19925686	G	C	CTGTCCCAAATCGCAAGTGTTTGCAGAG[G/C]ATATTTC
1223	48159	28	48159_27	5	20073863	T	A	ATAAATGCGTTTGCACTTGTCTGCGCA[T/A]ATTAACCC
1224	48236	29	48236_28	5	20187183	G	A	TCGGCGAAGTCAGCACACACATGCTTTT[G/A]GCCACTA
1225	48268	18	48268_17	5	20237160	A	T	TTGAGGAATTTGGCACT[A/T]TATTGCTTTGCGACAATA
1226	48373	36	48373_35	3	31107163	C	A	GATCGCAGTTCCGCAAATTCTTGCATTGATCAAAC[C/A]
1227	48452	3	48452_2	3	31266207	G	A	AC[G/A]ACGAGACGAGCAAGTCCGTGCGCATCATGTCCC
1228	48487	12	48487_11	3	31347222	A	T	AACAAGTTACT[A/T]GCATCAAACTGCTACAGCTGTCAC
1229	48493	6	48493_5	3	31361684	T	A	GCTTT[T/A]TTCCTGGCAATCTTCTGCAGCAGATCTGTC
1230	48496	33	48496_32	3	31382962	G	T	CTCGTCGCTTTTGCATTTTGATGCGTTCAGAT[G/T]ATT
1231	48504	30	48504_29	3	31399991	G	A	CCTTAACCAACTGCAGGCTTATGCAAACA[G/A]GTTAGA
1232	48510	8	48510_7	3	31413894	C	A	TAAATGA[C/A]GTCTGCAAACTCTTGCAATTTGGGACAG
1233	48515	34	48515_33	3	31419647	T	A	AATGCTTGCTTAGCAATCTGTTGCATTCAAGTT[T/A]AA
1234	48532	33	48532_32	3	31464736	A	G	TTTCACAGCCAAGCACCACAGTGCTTCTATCC[A/G]AGT
1235	48543	36	48543_35	3	31480159	C	G	CCGTTATGGGCTGCAAATATCTGCGGGTTTGGAGG[C/G]
1236	48559	25	48559_24	3	31511636	A	C	CACTGCAACAGTGCAGGCCATTGC[A/C]CCCTCCTTCCC
1237	48667	32	48667_31	3	31715759	A	G	TATGAGGTCAGGGCAGTTAACTGCCGTCTTC[A/G]TTCA
1238	48671	25	48671_24	3	31748661	G	A	CTTGGGACAATCGCAAAATTTTGC[G/A]TTTAGTAAAGG
1239	48691	34	48691_33	3	31802976	C	G	TTGGCTAAAATGGCACTTCCATGCTGCTTGCCC[C/G]AG
1240	48704	18	48704_17	3	31823096	G	A	AGGTTTCAAAATGCACC[G/A]ATATGCATTCGCTTCAAA
1241	48795	19	48795_18	3	31971683	A	G	CAATACAAACATGCAGCC[A/G]TGTGCTTACCTATCTAC
1242	48887	21	48887_20	3	32124053	G	A	CAATTCTCACCTGCATTGTG[G/A]TGCATACAGACAGGG
1243	48909	32	48909_31	3	32174882	A	G	GTGGAATTTGATGCACCATTGTGCAGGTACC[A/G]ATCA
1244	48924	1	48924_0	3	32224701	C	T	[C/T]ATCAATGCCATGCAGGGCTCTGCAGTGTCTTGCCA
1245	49076	8	49076_7	3	32458329	C	T	TGTGGGA[C/T]TGTCGCACAATCTTGCAATTTGACATTT
1246	49106	18	49106_17	3	32512631	C	A	GATTTTCATCATGCACC[C/A]AGGTGCAAGCTTGATGGG
1247	49160	32	49160_31	3	32612677	G	T	TTGGCAATGTTTGCAAATGCCTGCTCCAACT[G/T]CAAT
1248	49185	12	49185_11	3	32679462	G	T	ACACAAAACTT[G/T]GCATGTTTCTGCAATCGCTATCGA
1249	49299	29	49299_28	3	32933263	A	T	TTTCTGTAAATGGCAATGTTGTGCTTAT[A/T]ATAAATT
1250	49384	29	49384_28	3	33093723	A	G	TTGGAACAGACTGCATGTTTATGCAAAC[A/G]GGTTAGA
1251	49393	1	49393_0	3	33118222	G	C	[G/C]AAACATCGTCTGCAAACTCTTGCAATTTGGGACAG
1252	49451	3	49451_2	3	33238338	A	T	TA[A/T]AGATGAATCGCACACATCTGCCTTGAATCAAAT
1253	49460	2	49460_1	3	33248297	A	C	T[A/C]CTGTTTTAGCGCAGCTCAATGCTATTGTTCGGGA
1254	49513	35	49513_34	3	33333836	A	G	AAAGCAGATGGTGCATTCGGATGCATTGTATTGC[A/G]T
1255	49555	25	49555_24	3	33453276	G	T	AAGGACCATGGAGCACATGGTTGC[G/T]GGGAAAACCCA
1256	49567	1	49567_0	3	33479681	A	G	[A/G]GAATCGTAAATGCAGCACCATGCATTATTGCAACA
1257	49576	21	49576_20	3	33502357	A	G	CATTGTGACATGGCATGGCA[A/G]TGCATAAATCTGTCA
1258	49577	31	49577_30	3	33505715	T	A	TTTTCATTAGTTGCAGGCCATTGCAAGGCA[T/A]TCAAT
1259	49599	28	49599_27	3	33571268	T	C	GGCCCAGCAAGTGCAAGAAGTTGCTAA[T/C]GAATTTGG
1260	49622	25	49622_24	3	33635804	A	T	ACACAATGGCTTGCACACTAGTGC[A/T]TTGACAAGCGA
1261	49674	4	49674_3	3	33771547	C	T	TAA[C/T]CACCAACTGCAGATCTTTGCCAGGCAGTTCAA
1262	49675	8	49675_7	3	33771566	G	A	GATCTTT[G/A]CCAGGCAGTTCAATGCGAGTGAGTCTTG
1263	49676	1	49676_0	3	33771917	G	A	[G/A]AAGGCATGTCAGCAACACTTTGCCATTGACCTAAA
1264	49677	10	49677_9	3	33772126	T	C	TAGTGATTT[T/C]TTGCAAAATTTTGCAGTATTAGGTAT
1265	49725	6	49725_5	3	33862198	G	A	ATCAT[G/A]AAGTCAGCATCGCCATGCTTGGGTGGATTT
1266	49756	21	49756_20	3	33952859	A	T	AGAAGGTTTACTGCAGCACT[A/T]TGCAGAAACATACAT
1267	49829	4	49829_3	10	3932715	G	A	GGC[G/A]TTCACCCAGCAGTTAACTGCTATATTTAGGGA
1268	49868	1	49868_0	10	4037335	A	G	[A/G]GTGCTCATTTCGCAATTTGGTGCCCACCAATTTAA
1269	49885	10	49885_9	10	4061537	G	A	GACACTGAC[G/A]GGGCACCAAGATGCCGTGACATGCCT
1270	49891	21	49891_20	10	4076691	T	C	CAAACTATTTACGCACACTG[T/C]TGCCCTGCTCTGATG
1271	49967	1	49967_0	10	4278182	T	C	[T/C]TTGCAGTAGCTGCAGTTTATTGCGGTCTGATAGAG
1272	49977	34	49977_33	10	4298498	T	A	GACATACTCGTCGCATCTCTGTGCAAACATGGC[T/A]CG
1273	49979	12	49979_11	10	4299884	G	A	TCCTTCTTCAG[G/A]GCATGTTTTTGCTCTCTCTCCACT
1274	49985	8	49985_7	10	4324594	G	C	CCACTGA[G/C]CCATGCAGGACCCTGCTTTCTTGTTGTG
1275	49999	7	49999_6	10	4360115	C	T	CGGTTG[C/T]TACTGGCAACGTTTTGCCCGCCCTCTCGA
1276	50078	26	50078_25	10	4500410	G	A	TGTTGGCCATTGGCATGGGGGTGCT[G/A]GGTGTAAGAG
1277	50135	11	50135_10	10	4636033	C	T	GCAGGCATGT[C/T]GGCAACACTATGCCTTTGGCCTTAA
1278	50165	4	50165_3	10	4713046	A	C	ATG[A/C]AGGACGAAGCATTGTTTTGCAATAGGCTATCA
1279	50172	11	50172_10	10	4725509	T	C	AATAAAAAGA[T/C]TGCAAAGTCATGCAGTTACGTCCTC
1280	50224	4	50224_3	10	4833161	A	G	ACT[A/G]TTAAGGAAGCAGTCCTCTGCTAGCAGTTACCT
1281	50227	20	50227_19	10	4834986	T	C	CTTGTCCTTTGTGCATTTT[T/C]CTGCTGTTTCGAAGAG
1282	50315	12	50315_11	10	4984413	G	C	TTCAATTCACT[G/C]GCAGAAATTTGCTGTGATGGAATC
1283	50317	36	50317_35	10	4985526	T	C	CAGAAGGGTATCGCATCTTGCTGCGGAAATAAGAG[T/C]
1284	50323	26	50323_25	10	4988442	A	G	CCGAGATATGCTGCATTGACATGCC[A/G]CAAGGAAGAA
1285	50324	31	50324_30	10	4989040	G	A	TTTGACACGCTTGCATCTATTTGCTGCGAT[G/A]GCGAG
1286	50356	2	50356_1	10	5044767	G	A	A[G/A]CAGTTCTTCGGCACCATCATGCAGTGTTGTTTGG
1287	50359	3	50359_2	10	5049831	G	T	GA[G/T]GGCATCCGAGCAATGGACTGCGTCTGGAAGCTC
1288	50365	9	50365_8	10	5059311	T	G	AACGACTT[T/G]TGAGCACTTTGTTGCAGACGACTTTAG
1289	50373	2	50373_1	10	5081027	T	A	C[T/A]TTTCTACGAAGCAACTCGCTGCTTTCCAACCAAG
1290	50394	5	50394_4	10	5129188	C	T	CAAA[C/T]GCAAGATGCAGACGAGTGCATATAAAACATT
1291	50544	35	50544_34	10	5421662	A	G	GAGGAGACAAGTGCAAAATGTTGCAAACAAACAA[A/G]C
1292	50558	25	50558_24	10	5457394	G	C	GAAGTCAATTTGGCAAAGTGCTGC[G/C]GTTATTTTTCC
1293	50577	28	50577_27	10	5503849	T	C	CGATTGATCCCTGCAAGGCACTGCATG[T/C]ACTTAACC
1294	50661	4	50661_3	10	5635400	A	G	TTC[A/G]GTGAAGGGGCACATATCTGCACTTACTATTCG
1295	50771	2	50771_1	10	5986822	A	T	T[A/T]CGTACAGAGAGCAGTGTATTGCTGCAGCAATAAA
1296	50777	16	50777_15	10	6001876	A	G	GTGCGACCATTTGCA[A/G]TATGATGCACTTCACAATTA
1297	50779	19	50779_18	10	6014858	T	G	TTAATTGGTATCGCAATG[T/G]GATGCGGAAGATTCCCT
1298	50794	33	50794_32	10	6062413	T	C	AACAAGTTGTTTGCATGCGGTTGCTTTTATTG[T/C]GAA
1299	50814	1	50814_0	10	6112042	T	A	[T/A]TCCACAAACCTGCAGATTGGTGCAGTGACAATAAC
1300	50830	36	50830_35	10	6156380	T	A	GTGGTTAAGGTGGCAGTTTTATGCTCTTTAAAAAA[T/A]
1301	50843	29	50843_28	10	6180013	T	C	AGGCAAGAAAGTGCAGAGACATGCATAG[T/C]AACTGGA
1302	50974	6	50974_5	10	6448731	G	A	GGTAC[G/A]GGTTGGGCAAAAACCTGCAACTCTTGGCAA
1303	50994	17	50994_16	10	6485584	T	C	TCATGTGGGAAAGCAG[T/C]TGGTTGCTTAGAAAGAACA
1304	51046	31	51046_30	10	6590644	G	T	TGATTGTCTGCTGCAGGATATTGCTTGCAT[G/T]CTGTG
1305	51094	6	51094_5	10	6711728	T	C	GAATG[T/C]ATGGTGGCATATTGGTGCCATCTACCCATG
1306	51136	36	51136_35	10	6797336	A	T	GTAATGGGTTAAGCAAGTCCTTGCGACTTATACCA[A/T]
1307	51141	11	51141_10	10	6801479	T	C	TACCATCACA[T/C]GGCAATACCTTGCATATTGCGATCA
1308	51196	29	51196_28	10	6894992	T	C	ACACTCGATAATGCACTGCCATGCATAG[T/C]TGCACTC
1309	51201	9	51201_8	10	6907112	A	G	TTTTAAAG[A/G]CTAGCAAAACCATGCAAAATTTTAGTT
1310	51210	20	51210_19	10	6926034	C	T	CATCCGAGTTAGGCATGTA[C/T]CTGCCGTTAAACCCCA
1311	51235	31	51235_30	10	7009313	C	T	GGAATAGACCCTGCAGAGCAATGCCTAGTT[C/T]TGGTG
1312	51299	29	51299_28	10	7096210	T	A	GATTTTTTGTTGGCAAAACAATGCGAAT[T/A]AGGTTGC
1313	51302	21	51302_20	10	7103912	A	G	AGACACTTTTGGGCAAGGAT[A/G]TGCTAGAACCGGACA
1314	51319	25	51319_24	10	7135526	A	C	TTGCTAGAAAACGCATTTTTTTGC[A/C]ACTGAGCAATT
1315	51336	2	51336_1	10	7157102	T	C	T[T/C]GTCACCCTTTGCAATATTTTGCTCAAGAGCTTCC
1316	51364	31	51364_30	10	7204412	G	A	GATAAGAGTCTAGCAGTCGTCTGCTTTTAG[G/A]TTTAT
1317	51376	4	51376_3	10	7238770	A	T	ACT[A/T]GTACTGGAGCAGTTCACTGCAGCTGTACGCCA
1318	51390	3	51390_2	10	7275768	T	A	TA[T/A]TGTCTGTATGCACAAATTTGCGGCTGGCATTCG
1319	51405	19	51405_18	10	7302048	C	T	CAGTGTCATTGGGCAAGA[C/T]ACTGCAAAATTCTGTCC
1320	51407	12	51407_11	10	7302271	G	A	CTGAACTTGCT[G/A]GCAGCAAACTGCATTGATTATCTT
1321	51438	7	51438_6	10	7384190	T	C	GAGCGC[T/C]GTCGGGCACATCTTTGCCTTGTCCACATT
1322	51470	12	51470_11	10	7455064	C	T	TTGCTCTGCAG[C/T]GCATCAATCTGCATCTTCTGTTCC
1323	51543	10	51543_9	8	4289631	T	A	ATCAGCAAG[T/A]CGGCATCAACATGCTTGGCATTGTTA
1324	51549	30	51549_29	8	4257629	G	T	CAGGTCCAGCAGGCATGGGTATGCCCCAG[G/T]GAGCAC
1325	51551	25	51551_24	8	4256338	G	A	TTATCACCAGTTGCACATTGTTGC[G/A]CTGGAAGTGTG
1326	51562	17	51562_16	8	4208946	G	T	AATCGCACTTCAGCAG[G/T]TCAATGCGTAGTGATCAAT
1327	51602	6	51602_5	8	4144762	C	A	TGAAC[C/A]TTCGACGCATGGCTGTGCAATACTGAAAGA
1328	51620	16	51620_15	8	4109386	C	T	ACCGCGGTATCTGCA[C/T]CTGCATGCATTTTGCGCTCC
1329	51623	10	51623_9	8	4099788	G	C	CAGACAACT[G/C]ATGCAGAAGTCTGCGGTAAAATATTG
1330	51634	3	51634_2	8	4064398	T	A	CT[T/A]ACATAGCAGGCAAGCGTCTGCTCCTCAAGCTGC
1331	51665	9	51665_8	8	3928844	T	C	ACGACAGC[T/C]ACAGCACAATCATGCTAGTTGAGATGT
1332	51675	16	51675_15	8	3889592	G	C	AAACAAACAAATGCA[G/C]CGTAATGCATCTTGGGCAAA
1333	51737	12	51737_11	8	3705805	G	T	TCACTGGGGTT[G/T]GCAGCAAGTTGCTAGATGCTTTAA
1334	51763	26	51763_25	8	3588773	G	T	CGGATGGACCCAGCAAACATCTGCA[G/T]GATCATGGAG
1335	51766	3	51766_2	8	3585341	C	T	TT[C/T]ATTAATCCAGCAAACGGGTGCGAAGAGTTCATC
1336	51791	18	51791_17	8	3532386	C	A	TGCTCTTTCTTAGCAAC[C/A]GAGTGCCTTCCCACATGA
1337	51840	12	51840_11	8	3450593	G	T	CTCTTTGAAAA[G/T]GCAAATGGCTGCAACTATAACACT
1338	51857	19	51857_18	8	3412707	C	T	TGACCACTTTCAGCACAG[C/T]CATGCCATTCCACAACG
1339	51858	2	51858_1	8	3412708	G	T	A[G/T]TCATGCCATTGCACAACGTTGCTGAAATGTTAAA
1340	51947	2	51947_1	8	3170444	A	T	T[A/T]GTATTTCAATGCATTTAATTGCAACTAAAATTCA
1341	51948	6	51948_5	8	3170359	C	A	GAACA[C/A]CCCTCCGCAGTGAACTGCTAATTATGGTTC
1342	51955	30	51955_29	8	3146735	A	G	TGTGGTGTGCTGGCACCAGATTGCTGTGC[A/G]CTTACA
1343	51973	36	51973_35	8	3098914	T	G	CCAGAGTTGTCTGCAACAAAGTGCTCAAATGACTT[T/G]
1344	51975	2	51975_1	8	3086649	A	C	T[A/C]CAAAACTCCAGCAAATGCATGCAGACACAACTGG
1345	51976	10	51976_9	8	3083366	A	G	GAAAGGGTT[A/G]ATGCACTCTGATGCAGGACATACAGG
1346	51977	7	51977_6	8	3074537	T	C	CGATGA[T/C]CAAGAGCAGATTTTTGCAATTTTCGGGGA
1347	51979	6	51979_5	8	3073201	C	T	ATATG[C/T]CAGAACGCACCTGACTGCATTTTCCCGCCG
1348	52020	30	52020_29	8	2773060	T	C	GATGGACTGGTGGCATCATGTTGCTGCTG[T/C]TTTGCT
1349	52025	27	52025_26	8	2759881	T	C	ATCAGAGAATTGGCAATGTTCTGCAT[T/C]CGTTGGAGC
1350	52026	30	52026_29	8	2759152	T	C	CTGCTCACCATAGCATTATGGTGCTGAAA[T/C]GAAAAC
1351	52030	36	52030_35	8	2731649	G	A	AGGGATTGATTGGCAGTTGTTTGCTCATATTTTCA[G/A]
1352	52290	34	52290_33	8	2245726	A	T	GCTATCAAAATCGCATACTCATGCTTCGTCAGG[A/T]TG
1353	52420	27	52420_26	8	2005970	G	T	GCAGACAACAGCGCAGTCGTCTGCAA[G/T]GTGATAGAA
1354	52426	5	52426_4	8	1991010	A	G	TTTA[A/G]GCTCAATGCAGGTCTTTGCAGTGTGAAGAGA
1355	52536	2	52536_1	8	1758299	C	T	C[C/T]CAGGAATGTGGCATTGTATTGCAGCAGTAGCTAA
1356	52638	18	52638_17	8	1523350	A	G	ACCCAGCATGAAGCACA[A/G]ATATGCTTGGCAAACTTC
1357	52658	35	52658_34	8	1452817	A	T	TCAGATGGGAAAGCAGTCAATTGCATGAGAAAGA[A/T]T
1358	52819	4	52819_3	8	1048979	G	A	AAT[G/A]GACAATGAGCATTGCCATGCTCAAGTTCAATT
1359	52874	28	52874_27	8	929369	T	G	GAAATGTCGTCTGCAAACTCTTGCAAA[T/G]TGGGACAG
1360	52890	5	52890_4	8	880626	T	G	TCAC[T/G]TCAAAATGCAAGTCCATGCTTTGTTTTCTGT
1361	52911	12	52911_11	8	834258	T	C	ATTCTCTTAAG[T/C]GCACAATTATGCTGTTAAAGTGAA
1362	52912	18	52912_17	8	833937	C	T	ATAAAACTGTCTGCAGC[C/T]AATTGCCCTGTTCAGGTT
1363	52938	12	52938_11	HiC_scaffold_836	8383	T	A	AAAGATATTCT[T/A]GCAAGTTGCTGCAAACCAACTGGA
1364	53199	30	53199_29	14	6716400	C	T	TCATGCAGAAGTGCAATCTTCTGCTTCAT[C/T]TCCATA
1365	53205	36	53205_35	14	6728619	C	T	AGAAATCATTTCGCATCACGCTGCTTATCTTTTCA[C/T]
1366	53340	6	53340_5	14	6962453	G	T	TTCAT[G/T]TTTTTGGCAGACAGCTGCATCGGTCGGAAG
1367	53365	31	53365_30	14	6995429	A	C	TTTCTTCATAAAGCAGATGTTTGCGACGAA[A/C]GTCAT
1368	53376	25	53376_24	14	7038022	G	A	TTGTTTAGTCTTGCATTGAATTGC[G/A]TCCAACTGCAT
1369	53438	17	53438_16	14	7160006	G	A	TATTGGAATAGTGCAC[G/A]TTGCTGCTTGAGACGACAA
1370	53577	17	53577_16	14	7380158	A	G	TACATGACACTAGCAT[A/G]AGACTGCGGAATAGGTATG
1371	53786	6	53786_5	2	46269509	T	G	ACGGT[T/G]AATGGGGCAGTTTGCTGCAATTACTAAAGA
1372	53808	33	53808_32	2	46203270	A	T	GATCTGCGAATGGCATAAACCTGCTGCTCAGT[A/T]TTT
1373	53819	36	53819_35	2	46159400	A	T	TTAGAATTAGAAGCACTGAACTGCAAAACAAACAT[A/T]
1374	53820	5	53820_4	2	46159239	T	C	AGTA[T/C]TGTTTAGGCAAAATGTTGCCGATATGCATGC
1375	54115	12	54115_11	2	45577200	G	T	TAAGTATAGAT[G/T]GCACCAGATTGCAGAGAACGTGCA
1376	54146	28	54146_27	2	44197645	T	C	TTTATGTTTATCGCACATCAATGCGAT[T/C]CGAACGTT
1377	54179	6	54179_5	2	44257802	A	C	ATCAA[A/C]CTGTTTGCACAAGGCTGCACATCCACAAAT
1378	54198	17	54198_16	2	44321371	T	G	TGCTGTCTGGTTGCAA[T/G]CCCTTGCTTATCAGGAAAG
1379	54210	18	54210_17	2	44334387	G	A	AGGCAGAGCTCTGCAGT[G/A]TTTTGCCAGGGGACAATC
1380	54222	6	54222_5	2	44374261	A	G	AACAT[A/G]GTAAACGCAAACAAATGCACCTGAAGTGAA
1381	54311	29	54311_28	2	44549608	A	G	GATATGTGTCCAGCACCATTGTGCAGGC[A/G]TTACTCA
1382	54329	7	54329_6	2	44575218	A	T	CTCTAC[A/T]CTCTCGCATCATAATGCGATACATCTACC
1383	54435	2	54435_1	2	44817968	C	T	T[C/T]ATTGTAATTAGCATTCCGTTGCCATGGCAACCGC
1384	54502	9	54502_8	2	44976494	C	A	CACCAATA[C/A]TAGGCAGGGTTTTGCAGTTTCTTGCCC
1385	54518	2	54518_1	2	44994310	G	C	T[G/C]CAGTTGCAAAGCATGCAGTTGCCTGCGATATAAA
1386	54532	31	54532_30	2	45017355	A	G	CTTATGCATAAAGCACACCAGTGCTCTACA[A/G]GGTCA
1387	54602	28	54602_27	2	45226028	G	A	CACCAGTATCAGGCAGGGCTCTGCAAT[G/A]TCTTAACC
1388	54606	29	54606_28	2	45253651	T	C	AGAAAAGTCACAGCACAATAGTGCTATG[T/C]GTTGACG
1389	54622	20	54622_19	2	45296415	A	C	CATGAGTAAACTGCAGAAA[A/C]GTGCTGTCAAGTGATT
1390	54629	29	54629_28	2	45309785	A	G	TCTTCCGTCTTAGCACCAGGCTGCATTA[A/G]TACTTTT
1391	54680	18	54680_17	2	45394789	G	T	AAACAAGACACAGCAAA[G/T]CCCTGCCTAGTACTGGTG
1392	54717	16	54717_15	2	45460305	T	A	TTGGCAAAATCAGCA[T/A]AAACATGCTTTTGGCAGTAA
1393	54772	9	54772_8	9	28833041	A	G	TAGCAAAC[A/G]AAGGCATGTTCATGCAATTAGGAAGCT
1394	54795	10	54795_9	9	28794657	A	G	CTTAATTTT[A/G]ATGCACTTAGATGCAGCAAGGCTGGT
1395	54864	16	54864_15	9	28677671	G	T	TTTAACCCAGTGGCA[G/T]TTTTTTGCTGGCATGTTTGA
1396	55060	35	55060_34	9	28419541	C	A	GTGCAGATGCGTGCAGATAACTGCACATCTTCTC[C/A]T
1397	55094	6	55094_5	9	28364339	G	T	CGACC[G/T]TCTGCTGCATGACGCTGCAGCAGACGGCAA
1398	55112	11	55112_10	9	28346375	G	A	GGTGAGCGGA[G/A]AGCATCAAGTTGCCCATTGATTTCT
1399	55201	31	55201_30	9	28245851	T	C	CGTGTAAAAGAGGCATTCCCGTGCAGACAA[T/C]GTACT
1400	55261	18	55261_17	9	28148037	G	T	TGTATCCGCAAAGCAAG[G/T]ATGTGCGGCTTTTCAGCC
1401	55292	36	55292_35	9	28090115	A	G	AGCAGCTTGGAGGCAAGACCCTGCTGAAGGTAATT[A/G]
1402	55296	18	55296_17	9	28081498	G	T	CATTCATGATGAGCAAA[G/T]CATTGCAGTGTTAGTGAA
1403	55297	28	55297_27	9	28081354	C	T	AGAATCTGGTGAGCACATTATTGCTGG[C/T]GCTGGTGA
1404	55305	12	55305_11	9	28062009	C	T	ATCCCATCGTA[C/T]GCAGGTTATTGCAAACGCGCACCT
1405	55309	26	55309_25	9	28051781	A	T	GAACAGGACATTGCACACAAATGCA[A/T]GGGTATCAAA
1406	55319	19	55319_18	9	28029936	G	A	TGCCTGTTAAGAGCAGAC[G/A]ACTGCTCGTTTCATGTA
1407	55336	35	55336_34	9	28013418	A	G	AGAATGTCAGACGCAGGGTCTTGCTCTACAATCA[A/G]G
1408	55352	10	55352_9	9	27992076	T	C	TTATACGTT[T/C]CTGCACGCTAGTGCTTGATTGTTACA
1409	55609	21	55609_20	9	27607610	G	C	AGACATCAAAGCGCAGTAGT[G/C]TGCGTTTTTTGTTGA
1410	55755	34	55755_33	9	27393735	A	T	CAGTTGAACAGAGCAAGCTAGTGCCATTGGGTT[A/T]AA
1411	55822	32	55822_31	9	27237555	A	G	TAACAGTTGTCAGCATCCGCGTGCAACCATT[A/G]GTGT
1412	55879	19	55879_18	9	27138572	A	G	CTTTGTTGGAAAGCAATC[A/G]GTTGCTTGGAAAGTAAA
1413	55963	19	55963_18	9	21889215	A	G	ATACCTCCATCAGCAGAA[A/G]AATGCCAGTTGTGGTGT
1414	55971	34	55971_33	9	21901054	T	A	ACATTTCCAAGGGCATCATAATGCTGCTGGTTG[T/A]AG
1415	55973	25	55973_24	9	21903960	G	A	TTAAAAGATGATGCATTTTCTTGC[G/A]TTCAAATCGAC
1416	55998	28	55998_27	9	21978341	T	A	CATGGAAGCCTTGCAAAAGTCTGCTGT[T/A]AAACTACA
1417	56305	29	56305_28	9	22454427	T	C	TTGTTCGATTGGGCAACTCTATGCATTT[T/C]TAACCCA
1418	56492	3	56492_2	9	22697726	A	G	AC[A/G]CTGACTTGCGCAAACATATGCAGTGTAGGTCGC
1419	56536	33	56536_32	9	22775509	C	A	GGGTAGCTCTTGGCAAACACCTGCAAAAGACA[C/A]AAA
1420	56543	3	56543_2	9	22794105	T	C	CC[T/C]CTGAACGAGGCATTTTTGTGCTGTGGATATATA
1421	56594	10	56594_9	9	22845142	T	A	CAATCTGTT[T/A]ATGCACATTGCTGCAACGTGTTTGCA
1422	56641	26	56641_25	9	22900048	T	A	ATGCATGCTGGTGCAGGGTAATGCA[T/A]CTACTGCATG
1423	56677	29	56677_28	9	22929600	C	T	CCGAACATGCATGCATATGTGTGCAATA[C/T]TACCGCG
1424	56708	30	56708_29	9	23008561	T	A	TTTGCTGCGCACGCAACCTCGTGCTTTTG[T/A]ACCTCG
1425	56865	11	56865_10	9	23262471	T	A	TACCTTTTAA[T/A]GGCACTAGACTGCTCCAGGTAATGG
1426	56874	12	56874_11	9	23284943	T	G	CAACATACAAA[T/G]GCATGAAAATGCATAATTGCATGC
1427	57075	1	57075_0	HiC_scaffold_378	4235	T	C	[T/C]TGAAGAGTACTGCAGATGAATGCTCTGTTGCCAGC
1428	57088	5	57088_4	2	26766236	A	G	AGAT[A/G]TCCTCTGGCAACAGCTTGCTACATGAAATCG
1429	57094	12	57094_11	2	26794103	T	A	ATGACACCGAG[T/A]GCAACAAAATGCTTCATTCACCCT
1430	57102	32	57102_31	2	26816787	A	G	CTGCGTCTTTCAGCATCACCATGCATGCCTC[A/G]AGTT
1431	57105	29	57105_28	2	26819029	G	A	TGTGACTCGTCAGCAGACACTTGCTGCA[G/A]ACGAGAA
1432	57106	29	57106_28	2	26820071	A	T	AATCAGCGCGGAGCAACACAATGCCCTT[A/T]CTTTACT
1433	57126	27	57126_26	2	26862670	C	T	TTCGCCATCATCGCATACGCATGCTT[C/T]CAGAGACTG
1434	57138	34	57138_33	2	26872580	T	C	TGGAGTAATGTTGCAGAAAGTTGCTTTGAGGAC[T/C]GC
1435	57202	3	57202_2	2	27007195	A	C	AG[A/C]TTAGCGGAGGCACAGCCATGCTTTATATCAGAT
1436	57238	25	57238_24	2	27088008	T	C	CCGGAATACAAAGCAAGTGCTTGC[T/C]CCGTATGTCGA
1437	57437	8	57437_7	2	27422275	C	G	GAAATGT[C/G]GTCTGCACTCTCTTGCAAACTCTTTCAA
1438	57439	34	57439_33	2	27423513	T	A	AGAAGGTTTACTGCAGCACTGTGCAGAACCATC[T/A]AT
1439	57511	4	57511_3	2	27558551	A	C	CGG[A/C]ATTAATTTGCATGCGGCTGCATGAAGCCATCA
1440	57639	35	57639_34	2	27799400	C	T	GATTGTGATCTTGCACAAAAATGCTGGGTAAATT[C/T]G
1441	57687	1	57687_0	2	27910200	G	A	[G/A]AGCTGGATGAAGCAGCGGTCTGCATCTCCTGTTCG
1442	57729	26	57729_25	2	27980317	C	G	AAGGAAAAACTCGCAGATTTGTGCT[C/G]TGGGAGTAAT
1443	57742	11	57742_10	2	28016404	C	T	GCTACTGCTT[C/T]CGCACACGGATGCAATTGCTCCATC
1444	57917	19	57917_18	2	28303206	T	G	AACATTGGATTGGCACCA[T/G]TTTGCTGTAATCTCTGT
1445	57953	16	57953_15	2	28406406	T	C	TTGACACCAAATGCA[T/C]CCATTTGCTAACCAGACGTG
1446	57974	26	57974_25	2	28457053	G	A	CGACAATACCGAGCACGTTCATGCC[G/A]TCTGGTGAGT
1447	58010	7	58010_6	2	28520236	T	C	ATGCTG[T/C]AAGTAGCACCTGATTGCCATGGACAGGCA
1448	58068	29	58068_28	2	28652235	C	G	AATGCAAACGTCGCAAGTGACTGCACAC[C/G]CGAAATA
1449	58076	5	58076_4	2	28662301	T	C	CAAG[T/C]ACTCTCGGCAGAGGATTGCAAACTACAGCTT
1450	58149	31	58149_30	2	28794720	C	G	TCAAAAACTTCGGCAAACATTTGCTATTCT[C/G]GGGCG
1451	58187	2	58187_1	2	28871396	C	G	C[C/G]TCAACACAAAGCACTATTTTGCGGGTGTGATTTT
1452	58203	12	58203_11	2	28912478	T	C	AAAGAGATACG[T/C]GCATACTTATGCCGACGTCTTTAA
1453	58215	35	58215_34	2	28927594	T	G	CGCTCAAGATCAGCAACTTCCTGCATTGTCAGAA[T/G]G
1454	58233	7	58233_6	2	28963514	C	A	TGATAG[C/A]TCCATGCAAAAAGTTGCACTTTGAAGTAG
1455	58243	6	58243_5	2	29014243	G	C	CCACA[G/C]CAGATGGCAAACATTTGCAAGAAAAACAAA
1456	58258	26	58258_25	2	29166632	G	A	GCTTGTGTTTATGCAGTATAATGCG[G/A]AACCTTGTGT
1457	58269	32	58269_31	2	29221053	A	G	AAAGATGATTCTGCAGACATTTGCTCGGTAG[A/G]ATGT
1458	58275	33	58275_32	2	29231777	C	G	GGTGCTTGAAATGCACAGAGTTGCTTGAAATG[C/G]ACA
1459	58284	32	58284_31	2	29246790	C	A	TGACACTTCCTTGCAAATACATGCATTCTGT[C/A]ACAC
1460	58287	3	58287_2	2	29258381	C	T	CA[C/T]CTAAAAGTTGCACACAAATGCATGGCAAGTATA
1461	58309	16	58309_15	2	29313042	G	A	TGGAGGAGCAAAGCA[G/A]TTAATTGCGCCAATGACGTC
1462	58314	6	58314_5	2	29317864	T	A	CTGTC[T/A]AAAATTGCATGAGTTTGCAGACGACATTTC
1463	58320	9	58320_8	2	29331128	T	C	CACCAGTA[T/C]TAGGCATAGCTCTGCAGTGTCTTTGCC
1464	58381	17	58381_16	2	29447983	C	T	AGCTAGGGTTCTGCAG[C/T]GTCTTGCCCATACAAATAC
1465	58394	5	58394_4	2	29482325	C	G	TGTC[C/G]TGTTGTTGCAATGGCCTGCTTTGCAAATTAA
1466	58402	36	58402_35	2	29536890	G	A	TTTTGCGTTTTTGCAGAGTTTTGCAGAGTAACATG[G/A]
1467	58406	29	58406_28	2	29563667	T	G	GGAGAGACGGTTGCAATTATGTGCCACT[T/G]TGCAATA
1468	58425	10	58425_9	2	29628800	A	G	GCGTGGAAT[A/G]GTGCACGATTGTGCCTCGGATAACGC
1469	58482	18	58482_17	2	29785215	A	G	TGCAAGTACTGAGCAAC[A/G]AAATGCTTTTCGTTTGTC
1470	58484	3	58484_2	2	29789900	G	T	CT[G/T]TCCCAAATCGCAAGAGCTTGCAGATAACATTTC
1471	58530	3	58530_2	2	30024354	T	G	GT[T/G]CCCTGTCCAGCAAGAATGTGCGGATGATCGTAG
1472	58596	9	58596_8	2	30139413	A	T	CCTTATGA[A/T]TCTGCAAGAACATGCTGGGTCAAAGGA
1473	58662	19	58662_18	2	30398223	A	C	TTCTATCAGACCGCACAA[A/C]TCTGCTATGCTAACGAC
1474	58760	11	58760_10	19	10553852	A	G	ATACATTGGC[A/G]TGCATATAGTTGCATGCGCAGGAAT
1475	58789	27	58789_26	19	10650271	T	C	TCCCTACTGTTAGCAGCCCAATGCAA[T/C]GGGGTTTTC
1476	58938	27	58938_26	19	10915406	A	G	ATTCAATGGTTGGCATAGAGATGCAG[A/G]GACCTTAAG
1477	59023	31	59023_30	19	11050071	C	T	GTTCTGTCAGCCGCATTTTCATGCTCAACA[C/T]CATAA
1478	59106	7	59106_6	19	11159026	C	T	CGAAGG[C/T]TTTTTGCAGAAAACTGCATCAATCATCTG
1479	59123	8	59123_7	19	11176178	A	T	TTGATGT[A/T]GCCTGCACACTGCTGCCTTTGTTTACGT
1480	59166	3	59166_2	19	11223748	C	T	AG[C/T]TTTCGTTTGGCAGTGCGCTGCCTCTCGTTTAGA
1481	59182	27	59182_26	19	11245766	C	T	AAAGATAGGAATGCAGACGAATGCAC[C/T]GACTGACCC
1482	59230	2	59230_1	19	11319066	G	A	C[G/A]CGCCGAACCTGCATCCAGATGCCGGTCTTGTTGA
1483	59239	21	59239_20	19	11341808	A	G	CGTTTCTGATGCGCAAACAC[A/G]TGCTGTGAGATGATT
1484	59279	5	59279_4	19	11418967	A	G	GTAC[A/G]AGTGTTGGCAGGCTGTTGCAGTCTTGCCGTA
1485	59283	12	59283_11	19	11446558	G	T	TGTTTAATATT[G/T]GCATGACCGTGCCAAGGATCGAAC
1486	59302	34	59302_33	19	11502609	T	G	GAAAACCTCGTAGCACAAATTTGCTCTTGACAT[T/G]CC
1487	59324	8	59324_7	19	11544316	T	A	CATAAAA[T/A]GCATGCAACAACGTGCTTAAGGCTGAAA
1488	59337	16	59337_15	19	11560436	G	T	AGATAAACAAATGCA[G/T]GCGTGTGCGTGGACATTGGT
1489	59339	33	59339_32	19	11570242	A	G	AGGGTCGCTTATGCATTTGCATGCTAACTTCT[A/G]ATT
1490	59346	36	59346_35	19	11598654	C	A	CTGTGTTACGAGGCAGATTAGTGCGGTACTTAATG[C/A]
1491	59350	29	59350_28	19	11609113	A	G	TCATTGACGAAGGCAGACTGATGCTTAT[A/G]TTCACGA
1492	59352	26	59352_25	19	11611255	G	T	CAATGTTTGGGAGCAAGGACATGCT[G/T]AGCTATTTGG
1493	59353	35	59353_34	19	11611847	T	A	CTGGTCCGTCCTGCACGATGCTGCCAGCGGAACG[T/A]C
1494	59384	35	59384_34	19	11661068	G	T	GTCTGTAAAACAGCAGGTAAGTGCTTTTCACTCT[G/T]A
1495	59483	36	59483_35	19	11800686	C	A	TTCGACAGGACTGCAACACATTGCCAAGTGTGATC[C/A]
1496	59602	6	59602_5	19	12030803	G	T	TTGCT[G/T]TCTGCTGCAGATCTGTGCAATCATTTGAAC
1497	59645	1	59645_0	19	12082729	A	G	[A/G]TGTCTGTAAAGGCAATTCCCTGCTCAGTCTATGTC
1498	59668	8	59668_7	19	12114149	A	G	AAGAAAC[A/G]CTGCGCACACATATGCTTCATTTCTGGT
1499	59681	25	59681_24	19	12146469	G	C	TTTTTCCAGGTTGCAGATAATTGC[G/C]AGGCGATGCCA
1500	59693	17	59693_16	19	12181178	A	C	AATGGCTTTGAAGCAC[A/C]GTTATGCACAGAAAAACAG
1501	59697	18	59697_17	19	12184524	T	G	TACATCGAGTATGCAAA[T/G]GTCTGCTTTCATTCGAAA
1502	59721	32	59721_31	19	12240283	A	G	AACCTGGTATCAGCAAAGCCATGCCGTTCAT[A/G]CGTT
1503	59740	35	59740_34	19	17897003	T	C	TATGGCTGTGAAGCACAAGCCTGCTCCCTCTTGG[T/C]T
1504	59776	5	59776_4	12	22167255	C	T	AAAA[C/T]GCGTTCGGCATACCCATGCGCTGGATACAGA
1505	59782	5	59782_4	12	22153581	G	A	ATCT[G/A]GAGTTTAGCATCGCAATGCATCACGGAATAC
1506	59806	11	59806_10	12	22097535	C	T	TCAGCATTCT[C/T]GGCATCACATTGCTTTAATGTGGCC
1507	59841	2	59841_1	12	22055889	A	T	T[A/T]CGACATTTGAGCAGTTTGTTGCAGACTACTCTGG
1508	59897	7	59897_6	12	21979419	A	C	GACGGA[A/C]ATAAGGCATACGCATGCGCATTTAAATGT
1509	59974	6	59974_5	12	21862315	G	C	ATGCT[G/C]ACACAGGCAATGAGTTGCTTAGAATGAATT
1510	59987	18	59987_17	12	21842157	T	A	CAACTCAGAAAGGCACT[T/A]AGATGCAATGGTGTAAAG
1511	60014	11	60014_10	12	21790711	C	T	TTAGTATTCC[C/T]AGCATGCTGATGCCTCGCTCATGCT
1512	60114	33	60114_32	12	21608568	G	A	GAGTGTCACTGGGCAAGACACTGCATACCGCT[G/A]CCT
1513	60127	27	60127_26	12	21580117	A	G	CAAGAGAGTACAGCAAGCAAATGCCA[A/G]GATTGTTAC
1514	60173	34	60173_33	12	21512567	C	A	ACTAAGGGCTCTGCAGTATCTTGCATAATGACA[C/A]TC
1515	60230	9	60230_8	12	21388993	G	A	AGTGATTT[G/A]ATGGCAACATCTTGCGCATTAAGATCC
1516	60235	1	60235_0	6	13791369	A	C	[A/C]ACCTGTACTAGGCAAGGCTCTGCAGTGTCTTTCAA
1517	60284	27	60284_26	6	13876847	A	G	ATGACACCACTAGCAATGACATGCTA[A/G]TGACATCAT
1518	60402	5	60402_4	6	14185192	C	G	CTGT[C/G]CCAAATTGCAAGAGTTTGCAGACCACATTTC
1519	60439	3	60439_2	6	14267134	C	T	TT[C/T]GCTGTTTCAGCATTGTCTTGCAAAACATAGGCC
1520	60531	35	60531_34	15	18366340	T	G	GCAATCATGTCGGCACATACGTGCTCGATTCCAT[T/G]G
1521	60536	4	60536_3	15	18342553	T	C	TGC[T/C]TGTTAAAGGCATAAAACTGCTCTCCCGGCGGC
1522	60545	7	60545_6	15	18303992	T	C	GTATGT[T/C]AAGTCGCACCTGAATGCATTACACGTCAT
1523	60558	7	60558_6	15	18282534	C	G	GAAAAG[C/G]CCATGGCATATCATTGCCAGATACATGAC
1524	60560	17	60560_16	15	18278489	A	C	CAGGAAATGGCGGCAG[A/C]TGGTTGCATACAGCATCGT
1525	60565	18	60565_17	15	18274473	T	G	GTAACTGTTCTTGCATG[T/G]CATTGCTCCCATACGTTT
1526	60568	1	60568_0	15	18255058	G	A	[G/A]TGTGTCTGCATGCATGTGTTTGCCCGATATATATT
1527	60569	25	60569_24	15	18253981	C	T	GTGTGTCTGCATGCATGTGTTTGC[C/T]CGATGTTTTTT
1528	60572	4	60572_3	15	18251041	C	G	ATA[C/G]TCTATAGAGCAACACGTTGCTAAACCGTTTTG
1529	60573	5	60573_4	15	18250825	A	G	TTGT[A/G]ATGTAAAGCATTGGCGTGCATTTTGAAGAAC
1530	60579	18	60579_17	15	18211575	A	C	GTGGGCAAACAGGCACA[A/C]CAATGCCAACGTGTTCTT
1531	60588	3	60588_2	15	18178642	G	C	CA[G/C]GGAACTCTTGCATTTGTTTGCATAAGTGTCTGT
1532	60591	21	60591_20	15	18159882	A	T	ATTTGACAAGTAGCAAAGGG[A/T]TGCCAGTGTCTTCCA
1533	60594	16	60594_15	15	18148074	T	G	TCACATCAATCTGCA[T/G]CCTGATGCAGTAAGTTTTAT
1534	60599	35	60599_34	15	18130374	A	T	GCAAAACCTCTTGCACAAACTTGCACAAAGTGTT[A/T]A
1535	60602	21	60602_20	15	18127220	A	T	TTATGCATAACAGCACACAC[A/T]TGCAGCAATGTCTGA
1536	60623	18	60623_17	15	18010302	C	T	CTCCCTCTGTTTGCAGA[C/T]AGCTGCCCCCTAGGGAAG
1537	60624	17	60624_16	15	18010276	A	G	CTAGGGAAGAAAGCAG[A/G]GATCTGCCAAATGTTTCCC
1538	60635	3	60635_2	15	17989719	A	C	TA[A/C]TATCATCAAGCAGCAAATTGCTGCATCCTCTAC
1539	60636	1	60636_0	15	17989718	T	A	[T/A]ATCATCAAGCAGCAAATTGCTGCATCCTCTACACA
1540	60638	21	60638_20	15	17987164	T	G	GATGCATATTCTGCACTTTT[T/G]TGCTGCACTTTCTAG
1541	60639	3	60639_2	15	17986812	C	T	TA[C/T]ATAGCAGCTGCAGTTACATGCTCTTGGATTGTT
1542	60656	5	60656_4	15	17942142	C	A	CTGC[C/A]ACAGAAAGCATGAATATGCACAAAATGTGTG
1543	60683	26	60683_25	15	17852477	C	A	CAGTTTTCAAATGCATTTTGCTGCC[C/A]ATTTCCTCTC
1544	60685	4	60685_3	15	17848334	T	C	TGG[T/C]GCATTAAAGCATTGGTATGCGATCATGAAGGG
1545	60722	6	60722_5	HiC_scaffold_29	93873	G	A	ATAGA[G/A]TTTTGAGCACTCGGTTGCTAGCACATTTCT
1546	60748	8	60748_7	15	17749790	C	T	GATTCCG[C/T]GTCTGCAAAGGAATGCCAGAAAAGTGTA
1547	60757	20	60757_19	15	17741507	T	G	CATATGTACTAGGCAGCGC[T/G]TTGCAGGGTCTTTCTC
1548	60760	17	60760_16	15	17716466	G	A	TGTCGAGAGAGTGCAG[G/A]AACTTGCGTATTTTCTCGT
1549	60762	30	60762_29	15	17707857	C	T	AGCTTCCTTTGGGCACTTTAGTGCGTACA[C/T]TTTTAT
1550	60769	30	60769_29	15	17675525	C	A	GTGGCAGCCATAGCAACAGGATGCCCTAC[C/A]CCTTCA
1551	60775	36	60775_35	15	17659050	G	T	ATAAAAGTCTTGGCATTGTTTTGCAATAAGCCATA[G/T]
1552	60793	26	60793_25	15	17602181	G	T	TTTGAAATCTTGGCAAGTCTTTGCT[G/T]TGTTTATCAG
1553	60797	29	60797_28	15	17599837	G	A	CAGATGCGCTCTGCACTAACCTGCGTAT[G/A]TTCACTT
1554	60798	1	60798_0	15	17590424	A	T	[A/T]AATTGAACCCGGCAGAAGACTGCATTTATGTTTAT
1555	60844	12	60844_11	15	17447909	T	A	GGGAAAAACAC[T/A]GCATAGCCCTGCCTTGTACAAGTG
1556	60862	12	60862_11	15	17401903	C	T	AAGAGGTTGAT[C/T]GCAACAATCTGCACTAGGACCTGC
1557	60879	5	60879_4	15	17340479	C	T	GACC[C/T]TCCACTGGCAATTAAGTGCAAAAATGCATTA
1558	60893	1	60893_0	15	17316733	C	A	[C/A]AATATCCTTTGGCAAGACATTGCAGAGCCCTGCCT
1559	60918	8	60918_7	15	17266718	T	A	TTATCAA[T/A]AATTGCACAATTTTGCTCGGGGCTCTTA
1560	60920	5	60920_4	15	17265441	T	A	TTCA[T/A]AATCGTCGCATGCTGCTGCTTTCAATTTAGA
1561	60934	8	60934_7	15	17227594	T	A	TTTGCTA[T/A]AGTCGCAAAAAGTTGCATCCAAAAACAC
1562	60936	11	60936_10	15	17223040	A	C	TGTTCTGGCG[A/C]CGCATTTTCATGCATTTCTGTAAAA
1563	60957	6	60957_5	15	17127785	T	A	TTCAA[T/A]CCAAAAGCATGACATTGCTTTTGAGACCAA
1564	60979	3	60979_2	15	17089682	A	T	CT[A/T]AAGGCTTCTGCAGCAGCTTGCACCAAAGTGTGG
1565	61055	11	61055_10	15	16922552	C	T	AGGTTAGGCT[C/T]TGCAGCGTTTTGCCTTGCCCAAGAA
1566	61302	30	61302_29	15	16399738	T	A	CCAAAGTCATCTGCAACAAAGTGCTCAAA[T/A]GTCGTT
1567	61319	17	61319_16	15	16352937	C	A	GTATAACAGCATGCAT[C/A]GAACTGCCTACACGCCCGT
1568	61388	5	61388_4	15	16222987	C	G	AGGC[C/G]CATGAAAGCAGACTAGTGCTATATCAAACTA
1569	61678	36	61678_35	15	15654513	T	G	TGTGATTTACAAGCACAAGGCTGCTCTTAAGAGTG[T/G]
1570	62171	17	62171_16	3	27862348	A	T	CTGGTTTGATATGCAA[A/T]GATGTGCATGCACAATGGT
1571	62172	6	62172_5	3	27866451	A	G	AAAAG[A/G]CTGTTTGCACAGACTTGCTTAGGATCTTTT
1572	62282	3	62282_2	3	28023075	T	A	TA[T/A]ATAGATACTGCAGATAAGTGCGTCCGCCAACCA
1573	62290	32	62290_31	3	28040518	A	C	TCGTATCAAATCGCAATTGTTTGCGTTGACA[A/C]AACA
1574	62296	10	62296_9	3	28055040	T	G	GTGGTTGGT[T/G]GAGCATGTTCATGCTCCTTTCCCATT
1575	62297	5	62297_4	3	28059634	A	G	CATC[A/G]GTAATAGGCAGGGCTCTGCAGTGTCTTGCCC
1576	62301	28	62301_27	3	28068630	C	T	TATTTCAGTTTGGCACAACAATGCTGT[C/T]CACCATTG
1577	62366	12	62366_11	3	28283492	T	C	CAAGACAAGTT[T/C]GCATGCTTCTGCTGCAAAGGAAAT
1578	62401	4	62401_3	3	28405242	T	C	TCT[T/C]CTAGGTCAGCAAGCCTGTGCCTATTCAGTCCA
1579	62405	7	62405_6	3	28412158	G	A	AGATAA[G/A]TCAAAGCAAATCAATGCAAAATCATGCTT
1580	62406	20	62406_19	3	28412181	C	T	AAGCAAATCAATGCAAAAT[C/T]ATGCTTGTGCAAACAG
1581	62414	28	62414_27	3	28455671	T	A	ATTAAGTCACTGGCAGCCATTTGCATG[T/A]TTGAGGCC
1582	62416	6	62416_5	3	28457802	G	T	TCACT[G/T]GGGTGGGCAGCAGGTTGCTGTCCTCTGTAT
1583	62419	12	62419_11	3	28469821	G	T	GATCTCCGAAT[G/T]GCATAAAACTGCTGCTCAGTATTT
1584	62426	30	62426_29	3	28481023	G	A	TCATGTGGGAAAGCAGTCATCTGCTTGGA[G/A]AGACTA
1585	62429	17	62429_16	3	28491282	C	A	AATGCTGACCGAGCAG[C/A]AATTTGCTGCATGGCCAGC
1586	62433	26	62433_25	3	28493911	A	T	GCATCAGTCAAAGCACCAATGTGCC[A/T]AGAGTGATAG
1587	62459	6	62459_5	3	28533738	T	A	TACAC[T/A]AGACCTGCACCTGAATGCGGTATTTGTTTT
1588	62586	36	62586_35	3	28773582	C	T	TTTGGGTCAAAGGCAAGACCATGCCGACTTTTCAA[C/T]
1589	62596	27	62596_26	3	28797213	A	T	TCGCATTCAAGAGCATGACATTGCTT[A/T]TGAGATCTA
1590	62600	11	62600_10	3	28805436	T	A	GCAAATGGCA[T/A]TGCAGATTCTTGCGTAAGCAATCAT
1591	62617	16	62617_15	3	28842974	G	T	CAAACAGTGAAAGCA[G/T]TATGATGCACCACTAATCCA
1592	62621	4	62621_3	3	28852707	T	G	CTT[T/G]TTGTTGCTGCAACATTTTGCCCTACATCTTTA
1593	62626	9	62626_8	3	28862992	A	T	GTCTTCGG[A/T]ATAGCAGGACACTGCGTCTTTCAGTGC
1594	62636	9	62636_8	3	28920642	G	A	ACAGACAC[G/A]TCTGCAGAGGCATGCGTCACCAAACTT
1595	62637	18	62637_17	3	28921343	A	T	AGACGAATCGGAGCAAT[A/T]AGCTGCAGATGGCAAACA
1596	62642	27	62642_26	3	28930696	T	C	AAATAATGTGATGCAAGCCTTTGCAC[T/C]TTTCAGCAC
1597	62643	29	62643_28	3	28930756	A	G	TAAATTAACATAGCAGTTCCTTGCTAAC[A/G]TCATGTG
1598	62646	27	62646_26	3	28956028	G	A	ATTGTCTTGGCTGCAATTAACTGCTT[G/A]AAAATTAAG
1599	62649	25	62649_24	3	28959854	A	G	CTCTAATGAAGGGCAAGGTAATGC[A/G]GATCCACTCTC
1600	62659	10	62659_9	3	28985512	G	A	TAGTGTCCT[G/A]GTGCAAGACACTGCAGACCCCTGCAT
1601	62695	33	62695_32	3	29054525	G	A	CGGGGTTCGAGAGCACGTTTATGCAGCACAAA[G/A]CGT
1602	62703	29	62703_28	3	29062341	A	G	GATGCCTTAATAGCAGATCGGTGCTACA[A/G]GACGTGG
1603	62705	9	62705_8	3	29065378	A	G	TATGCCTT[A/G]ATAGCAGATGGTTGCTACAAGACGTGG
1604	62715	8	62715_7	3	29080816	C	A	GAATGTC[C/A]TTGAGCAAGGCACTGCAGAGCTCTGCTT
1605	62728	11	62728_10	3	29119088	G	A	TCCTTGCGTA[G/A]TGCATAATGCTGCCGTAGTCATATT
1606	62739	26	62739_25	3	29146376	A	C	GAACACGTGCATGCACCTGTATGCT[A/C]ACCAATTAGT
1607	62779	3	62779_2	3	29236450	C	A	GG[C/A]TTATTTTCAGCAAACTGTTGCATAATAACTTTG
1608	62798	32	62798_31	3	29276874	A	G	ATATTGGGAAGTGCAACATGTTGCGCCGTGT[A/G]ATTG
1609	62802	33	62802_32	3	29291116	C	A	TGCCACGGATATGCATACAGATGCAACTGAAA[C/A]CGC
1610	62822	35	62822_34	3	29351553	G	A	GGCCCCTTGCTGGCAGCGTGATGCGTCGATATGT[G/A]A
1611	62948	9	62948_8	3	29543482	A	G	CTTATTTC[A/G]GCAGCATCCATTTGCATTTCACAGCAA
1612	62952	12	62952_11	3	29549596	C	G	AAAAACAATAA[C/G]GCATATTTGTGCGCGCAGAGTGAT
1613	63075	6	63075_5	3	29758161	G	C	GCCGA[G/C]GGGAAGGCATAAGACTGCTGCTGTCTTCCA
1614	63205	8	63205_7	3	29967857	T	C	TTCTTGA[T/C]ACGTGCATTTCTGTGCCAATAGTGCATT
1615	63258	31	63258_30	3	30029640	G	A	AAGGTACACTGCGCAACGCTATGCGAAGGC[G/A]ACGAC
1616	63259	9	63259_8	3	30030574	A	C	GTTCTATT[A/C]CGAGCAAGTAGTTGCACGTATCCGGTT
1617	63260	28	63260_27	3	30033348	C	T	ATTATTCGAAACGCAGTGACTTGCTAA[C/T]GTGTTACC
1618	63278	17	63278_16	3	30065126	C	T	GGAAAATCGAATGCAC[C/T]GTGTTGCCAATGAATATAA
1619	63280	28	63280_27	3	30068507	T	A	TGATGAATTGAAGCACAACCATGCTTT[T/A]TCTATGCT
1620	63293	2	63293_1	3	30102121	C	T	A[C/T]GTTGTACTAGGCAGAACTCTGCAGTGTCTTATCC
1621	63295	29	63295_28	3	30102497	T	G	GGTTTAAAGCTTGCAGGAAACTGCTCAC[T/G]TGAAAAT
1622	63302	5	63302_4	3	30125552	C	T	GTTT[C/T]CCCTCACGCAAGTACTTGCAGACGATAAAGT
1623	63308	10	63308_9	3	30132139	A	G	GTAGTTCAT[A/G]AGGCACAAACGTGCATGTAAAACTTA
1624	63310	36	63310_35	3	30134897	T	A	CAGTTCGAGAATGCACAAAATTGCAGACATCTTTG[T/A]
1625	63359	9	63359_8	3	30264048	G	A	CTGAAACC[G/A]ACTGCATGCTGATGCAAACAGGTTGCG
1626	63365	4	63365_3	3	30282252	A	T	TTC[A/T]AATGCGACGCACTATCGTGCATTCCATTCTTT
1627	63369	2	63369_1	3	30288575	T	C	C[T/C]TTTCGATCGAGCAGGTTGTTGCTCTTGACAGAGA
1628	63373	26	63373_25	3	30304778	G	A	CCTTGAATGTGGGCACCAGTGTGCT[G/A]ATTGTTTCAG
1629	63375	19	63375_18	3	30309653	G	A	ATGTGTCCTTGGGCAAGA[G/A]ACTGCAGAGTAACTGCA
1630	63392	16	63392_15	3	30337043	G	A	CATCATCTACAGGCA[G/A]TCTCGTGCACTGGACAATGA
1631	63409	4	63409_3	3	30365424	T	C	TAA[T/C]CGCATACCGCAACAGTGTGCAACAGCCGTGGC
1632	63414	32	63414_31	3	30379340	C	A	AAGTGTCCTTGGGCAAGACACTGCAGAGCCG[C/A]ACCT
1633	63436	35	63436_34	3	30411930	A	G	CCATTTGTGAAAGCAGTCAGTTGCCTAGAAAGCA[A/G]A
1634	63495	4	63495_3	3	30572096	C	A	TTA[C/A]CAGTTTTTGCACAACTCTGCCCCATCAACATT
1635	63498	29	63498_28	3	30575887	A	C	TTGCATCTTGCAGCAGACGACTGCCAAA[A/C]ACCATAA
1636	63510	29	63510_28	3	30636971	A	G	CATTGCCAATGGGCACTTCCATGCATTC[A/G]CTAGTTG
1637	63585	21	63585_20	3	30823750	C	T	CACGTCTAAGATGCATGATG[C/T]TGCGGATTATGCAAT
1638	63615	1	63615_0	3	30894343	C	T	[C/T]AAACGTTTTCTGCAAAATTCTGCAAACGTTTCTGC
1639	63647	6	63647_5	5	17682961	G	T	CATCA[G/T]TATAAGGCAGGGCTCTGCAGTGTCTTGCCC
1640	63654	2	63654_1	5	17714160	A	C	C[A/C]CCAGTACTAGGCAGGACTCTGCAATGTCTTGCCT
1641	63675	28	63675_27	5	17789532	G	T	GCCTTGTGGTGGGCAACGTGATGCAGT[G/T]GTAGAGCG
1642	63729	11	63729_10	5	17910472	C	T	AATTAAAGCC[C/T]TGCAAGTGACTGCAGTAGAAACATG
1643	64077	11	64077_10	5	18529221	A	C	CGAGGGTGCA[A/C]TGCAATACAATGCACATTTGTGAAG
1644	64178	26	64178_25	5	18725337	G	A	ATATACAGGAGGGCATGTCTGTGCG[G/A]TGTTGTCGGA
1645	64184	1	64184_0	5	18740369	G	A	[G/A]AGTGTCCTTTGGCAAGACACTGCAGGTGTCTGCCT
1646	64189	34	64189_33	5	18749194	C	T	AATTGTTTTGTTGCAGGTGTATGCTACAGGCTA[C/T]GG
1647	64208	9	64208_8	5	18808637	A	C	CCCCCCCT[A/C]AGAGCACATATCTGCACAGGTGAGTCA
1648	64221	26	64221_25	5	18858174	A	T	GAAAATAACCCAGCAGTTAAATGCC[A/T]GGGCCAGCAT
1649	64226	2	64226_1	5	18867096	C	T	T[C/T]TCTTGTTCATGCAGAATCTTGCGGTTTTCACCTG
1650	64353	6	64353_5	5	19126809	T	C	GTATG[T/C]TGGCAAGCAGGAAAATGCACTTAAAACATC
1651	64356	31	64356_30	5	19131537	A	C	TCAGGTTAGTTTGCAATCTGCTGCATGGAT[A/C]TCTGA
1652	64384	10	64384_9	5	19200403	A	G	GTTGGAGTT[A/G]AAGCATAATTTTGCTGACAGCAGTCA
1653	64388	34	64388_33	5	19211328	C	T	TTCCTGGATCCAGCAGTACTATGCTAGGGCTTG[C/T]AC
1654	64396	16	64396_15	5	19232221	T	C	CAAACAACATACGCA[T/C]CAGGGTGCCGTTTTGCTAAA
1655	64426	19	64426_18	5	19367762	C	A	ACCTGTGGATTTGCAGCA[C/A]TGTGCTTATCTTCTTAA
1656	64447	3	64447_2	5	19492907	T	G	CA[T/G]TGAACCCTCGCATTTTCCTGCTATTGGTTTCAA
1657	64449	8	64449_7	5	19498313	T	C	AAACTAC[T/C]GCAGGCATATTGATGCATGAGATGTTTA
1658	64451	18	64451_17	5	19501741	G	A	CGCCTCTCATAAGCAGC[G/A]ACTTGCAATTCCTTTTCA
1659	64452	8	64452_7	5	19503256	G	T	TCAATGA[G/T]GCCTGCAATTTCATGCTCTCATTGTGTT
1660	64453	31	64453_30	5	19503756	G	C	ACTGTATATTATGCAGTTCACTGCGCACCT[G/C]TTCCA
1661	64459	2	64459_1	5	19536974	T	A	T[T/A]TGTTATTGCAGCAACTTGATGCGACTTTCAACTT
1662	64475	4	64475_3	5	19558900	G	A	TAG[G/A]GCAACTGGGCAATCTTTTGCGAAAGATCTACA
1663	64495	33	64495_32	5	19608596	G	C	TCCCAGTTCTAGGCAGGGTTCTGCAGAGTCTT[G/C]CCT
1664	64496	20	64496_19	5	19608593	C	T	AGGCAGGGTTCTGCAGAGT[C/T]TTGCCTATTGACACTC
1665	64498	31	64498_30	5	19619601	C	T	TCTTGCATGATGGCAAGGAAATGCACAGCG[C/T]CCTCG
1666	64527	20	64527_19	3	2930968	A	G	GTTGGTAAGCAGGCATCTG[A/G]TTGCATTAACGCTTTA
1667	64546	3	64546_2	3	2902552	C	T	CA[C/T]ACAAGCGTTGCATTCGACTGCAAGATGTTAACA
1668	64785	7	64785_6	3	2560664	A	C	CCCCAC[A/C]ATTTGGCATTCTGCTGCAGGTTACTTTAG
1669	64911	28	64911_27	3	2299649	T	C	CCTCAGGGCTTGGCATTGATCTGCAGA[T/C]TGATTCAG
1670	65031	32	65031_31	3	2102198	C	T	TGTCGAACACCAGCATATAAATGCCTTTGGC[C/T]TTTA
1671	65074	25	65074_24	3	2015975	G	A	AAATGCTCTTCAGCACAGGCCTGC[G/A]AAATCCCAGAT
1672	65080	10	65080_9	3	2003177	A	T	CTGTGAATT[A/T]AGGCAAGGTTTTGCTTGTGCACTAGC
1673	65083	36	65083_35	3	1998611	G	A	CTCTGCGCAGTAGCACGATCTTGCCTTTCCCTGTC[G/A]
1674	65094	21	65094_20	3	1971970	A	T	GCCATTCAGGATGCATATAT[A/T]TGCCCCTTTTCGAGT
1675	65095	35	65095_34	3	1971921	G	C	TTCATTGCGCATGCACGGACATGCCCGAACATGC[G/C]T
1676	65201	28	65201_27	3	1780913	T	C	CTTTGGTGTCTTGCATATTTTTGCTAG[T/C]GACATATC
1677	65307	7	65307_6	6	7180277	C	T	CGACTG[C/T]TCATTGCATGGTAATGCAGCCAGTCTTTC
1678	65342	18	65342_17	6	7297199	G	A	CGATGAACAGTGGCACA[G/A]GTTTGCACAATTCAACCG
1679	65365	26	65365_25	6	7351432	C	A	ACTCGCTGCTTTGCAGTGTCATGCT[C/A]AAAAACAACC
1680	65366	33	65366_32	6	7355829	A	T	CACCAATGCTAGGCAGGGTTCTGCCAATGTAA[A/T]ATG
1681	65378	28	65378_27	6	7398491	A	G	CATCTCTTACTAGCAAAACAATGCACC[A/G]AAGGTCGA
1682	65404	32	65404_31	6	7516576	C	T	GTAATTGGTTGAGCAAGTTTGTGCTTTGAAG[C/T]TGTA
1683	65407	35	65407_34	6	7538135	T	C	CATTACATTCAAGCATGGACATGCTGGCTAGAAT[T/C]C
1684	65409	4	65409_3	6	7538303	C	T	GGA[C/T]ATGAGCATGCACCACATTGCTTCAGAACGAGA
1685	65428	30	65428_29	6	7625490	C	G	TGTGAGCCGTTTGCAAGTCTGTGCGGGGA[C/G]GAAGGT
1686	65450	12	65450_11	6	7678235	A	T	ATCACAGACGA[A/T]GCATGAAAGTGCGATATATCAGTG
1687	65481	4	65481_3	6	7757020	C	A	GTT[C/A]GATTCATGGCAGCGTTCTGCACCTAGAGTGTG
1688	65501	26	65501_25	6	7833126	G	A	GACCAGTCTGATGCAGAGGACTGCG[G/A]AAAACATTGT
1689	65510	9	65510_8	6	7861619	A	C	GGTTGTAA[A/C]AGTGCATTGTAGTGCCTCCTGGGTTTG
1690	65516	2	65516_1	6	7870515	T	A	G[T/A]TCTCGCACTAGCATTCACCTGCCTTATATCCCGA
1691	65536	29	65536_28	6	7991582	C	T	GTCTGATTGGATGCATTAAGATGCAATA[C/T]ATTCTTC
1692	65538	4	65538_3	6	7991793	C	T	TTG[C/T]CATACAAAGCACACTCTTGCTTTGTATGGTGT
1693	65541	1	65541_0	6	8012711	G	A	[G/A]AAAAAACGTTGGCATTCAGTTGCAGAAAGGGGACA
1694	65545	31	65545_30	6	8067112	A	G	GTTTGTCTTATTGCAATAAAATGCAGAAAA[A/G]GGACG
1695	65546	16	65546_15	6	8085002	A	T	CTGATTACCGAAGCA[A/T]TACTTTGCAGGTGTCCACAT
1696	65549	30	65549_29	6	8115780	C	T	TCCTAGGAGTGAGCAAGTTACTGCAGAGC[C/T]CTGCTT
1697	65550	28	65550_27	6	8115788	G	A	GAGCAAGTTACTGCAGAGCCCTGCTTA[G/A]TACCTGTA
1698	65609	26	65609_25	4	43521582	A	G	AATGCACAAAAGGCAGAAGTTTGCT[A/G]TTCAACATAA
1699	65666	5	65666_4	4	43391383	C	T	ACCG[C/T]TCTTGTGGCACGGTGTTGCACATTTTCAATG
1700	65674	11	65674_10	4	43376797	T	C	CTTTCCTGAG[T/C]TGCATCAACATGCCTGCTCCACCTG
1701	65744	33	65744_32	4	43248275	T	G	CTTTATGACATGGCAGGGACCTGCTGTTGCAT[T/G]GAG
1702	65764	19	65764_18	4	43206877	T	C	TGCTGTGGTACAGCAGTA[T/C]ATTGCAAACCCTTTGCT
1703	65813	7	65813_6	4	43107395	C	T	TGTGGT[C/T]GCCATGCAACGGTTTGCCTCAATCGTTCT
1704	65815	32	65815_31	4	43098498	C	T	TAGATCCTTTTTGCAAAACATTGCTTGGACT[C/T]CTTC
1705	65963	33	65963_32	4	42825346	G	T	CACCAGTTCTATGCAGAGATCTGCAGTGTCTT[G/T]ACA
1706	66082	3	66082_2	4	42582229	C	T	AT[C/T]AAATGTAAAGCAAAATGATGCTTTGATCATATT
1707	66110	30	66110_29	4	42532624	A	G	GATCTGCCAATGGCATAAAACTGCTGCTC[A/G]GTATTT
1708	66168	32	66168_31	4	42431327	T	C	CCAACCGGCTAGGCATAACCCTGCGATGTAT[T/C]AACA
1709	66463	19	66463_18	17	5198640	G	A	GTCGGACACAAAGCACAA[G/A]TTTGCGATAGCTCTCTA
1710	66466	16	66466_15	17	5206904	C	T	TCGCCAAAATCAGCA[C/T]AAACATGCTTTTGGCCATAA
1711	66469	29	66469_28	17	5214921	A	T	GAACTCTTACCTGCATAAATTTGCTTAA[A/T]AACATCA
1712	66472	17	66472_16	17	5217521	T	C	AAGATGAACTCGGCAG[T/C]TCAATGCTTTGCTTTATGT
1713	66529	35	66529_34	17	5339962	G	A	GTTTCTTGTGAAGCAGCATCGTGCCCACGATCTG[G/A]A
1714	66706	3	66706_2	2	17722640	T	A	CC[T/A]GAATACTGAGCATCAAGTTGCAAATGTTGTGTC
1715	66735	36	66735_35	2	17670015	C	T	TTGTAGAGCCTTGCATGTGTATGCCAACATAACAC[C/T]
1716	66790	2	66790_1	2	17564832	T	C	G[T/C]GTTTGGAGAGGCAGCAAACTGCTCAATCTTAAAG
1717	66883	16	66883_15	2	17379796	G	T	ACATTGGTTTCTGCA[G/T]TTTCCTGCTGCAGATGATGT
1718	67072	20	67072_19	2	16819096	C	T	TGTTTGTCATGCGCACCTG[C/T]ATGCACCGAAACGTCA
1719	67098	33	67098_32	2	16602910	C	T	GTCCAAGCTATTGCAGTAAGGTGCTGTGCTTT[C/T]GTG
1720	67099	36	67099_35	2	16600319	T	C	CATAGCTTTCAAGCAAACGTGTGCAGTAGTATTGG[T/C]
1721	67106	8	67106_7	2	16585220	T	C	CAAAGCT[T/C]TCAAGCAAACGTGTGCAGTAGTATTGGT
1722	67113	21	67113_20	2	16575615	T	C	ACACATTTAAGCGCATAGCT[T/C]TGCTCAAGTATGCGT
1723	67156	20	67156_19	2	16515994	C	T	TCTTTTTCTCTTGCAGTGG[C/T]ATGCGAACATCGCTGT
1724	67163	25	67163_24	2	16503462	T	A	TCGAAAACTGCTGCAGCAGTGTGC[T/A]TCAAAACGGTC
1725	67174	2	67174_1	2	16489875	T	A	C[T/A]AGTAAAGAGTGCAGTCCCTTGCCTAAAGATATGA
1726	67285	20	67285_19	2	16282032	A	C	TCTAAGTCGTCTGCAACAA[A/C]CTGCTCAAATGTCGTT
1727	67291	20	67291_19	2	16270435	G	T	TTCTTAGTTGTTGCAGCAT[G/T]TTGCAATCAAATTCGG
1728	67502	2	67502_1	2	15904671	A	G	T[A/G]ACTTACGCTCGCATATGGGTGCCTCGCCGTCCCA
1729	67509	11	67509_10	2	15866741	T	A	TTATCTTGAG[T/A]GGCAGCATAATGCACACCATCGTGG
1730	67548	32	67548_31	2	15777179	G	T	TGCCTTTGACCAGCAATGTCCTGCCAATGAA[G/T]TCAT
1731	67551	25	67551_24	2	15763212	G	A	CATGGAAGCAGGGCACAAGGATGC[G/A]GGTGTTCTCCT
1732	67573	18	67573_17	2	15714585	C	T	CCATTATTCATTGCAAA[C/T]AACTGCTTCTTTTCTTCC
1733	67597	34	67597_33	2	15668307	G	C	TCAGAGTCCTCTGCAACAAACTGCTCTAATGCC[G/C]TT
1734	67647	32	67647_31	2	15555311	T	C	TTGTTTAAGTCTGCATGAAGATGCATCAAAG[T/C]GTGC
1735	67986	34	67986_33	6	32482723	G	A	GCACGTTTGTATGCATACACATGCATTCACACA[G/A]TC
1736	68062	16	68062_15	6	32372634	C	A	ATCTACGTCAAAGCA[C/A]TCAAATGCAGAGTATAAGGT
1737	68069	17	68069_16	HiC_scaffold_851	6884	G	T	GTTCGAACCATGGCAA[G/T]GTCTTGCTCATGCGTCATC
1738	68087	7	68087_6	6	32694660	G	T	TGATGT[G/T]TTACAGCAATTATGTGCAATGTCCGACAA
1739	68103	25	68103_24	6	32731719	A	G	GTATGAAGCCTGGCAAAGCAATGC[A/G]ATTAAATTGCA
1740	68115	36	68115_35	6	32744005	C	A	TGTCCTTGTGATGCATGAGTATGCATTTTCCATCC[C/A]
1741	68176	36	68176_35	6	32891449	C	T	TTCTTTAAGAACGCACTTTTTTGCGGAGGAATACA[C/T]
1742	68191	26	68191_25	6	32914975	C	T	TTCCCAAAATAAGCAGGCCTATGCC[C/T]CCTTCCCAAT
1743	68212	2	68212_1	6	32958858	C	T	C[C/T]GACACATCCAGCACCAGCATGCTGTTTGACAGCC
1744	68234	33	68234_32	6	32994531	G	T	CGTCGTGTATCAGCATGCCTTTGCTCGAAATA[G/T]ATT
1745	68282	34	68282_33	6	33104133	G	C	TCAGATCTTTGTGCATAAAAATGCTAGCCCCTG[G/C]CC
1746	68327	1	68327_0	6	33231612	C	T	[C/T]ACGGCTCTGACGCAGCGGCATGCCAAACCCTCACA
1747	68478	32	68478_31	6	33567516	C	T	GCACTAAATCAAGCATAAATTTGCCTCGATC[C/T]ATCG
1748	68668	2	68668_1	6	33989899	G	A	A[G/A]ATGCAAACATGCACTGGGTTGCTGAGGGCTTTGA
1749	68783	31	68783_30	6	34222672	A	T	CATGATTTTGTTGCATAATGGTGCTAGGTC[A/T]CTTGT
1750	68785	11	68785_10	6	34229351	G	C	CCTCCTACAG[G/C]TGCAATTTACTGCTTCTACCATCTA
1751	68801	18	68801_17	6	34251609	A	G	GTTCTTTTTCTTGCATG[A/G]CATTGCTGTTGGTTCCTT
1752	68803	35	68803_34	6	34253261	A	T	GACGAGTTGTGGGCAAACAGGTGCAGCCTATTCT[A/T]T
1753	68806	6	68806_5	6	34265371	G	A	GCCAG[G/A]TAGTTAGCATTACTCTGCTTGGGTTTAATG
1754	68824	35	68824_34	6	34317519	A	T	TACAGTTTTCCTGCATATACCTGCGGCTGCCATT[A/T]G
1755	68831	33	68831_32	6	34344190	C	A	GGATGAATTAAAGCAAATATTTGCATAAAATC[C/A]TTC
1756	68832	18	68832_17	6	34344312	G	T	TGTTCATAATGAGCAAT[G/T]AACTGCTTTGTTACACTG
1757	68893	34	68893_33	6	34493983	A	T	ACCTTTACGATAGCATCTATATGCCTCGACAAA[A/T]GC
1758	68905	7	68905_6	6	34534368	T	A	CTCTTT[T/A]TAATAGCAAGAGCCTGCGTGGGACGGTAG
1759	68991	4	68991_3	6	34702738	C	A	CAA[C/A]TGACATGTGCAGGGTTATGCTGGAAACCATCA
1760	68994	35	68994_34	6	34709594	A	G	GACCTTTCATGAGCACAGATCTGCATTGTTACCC[A/G]T
1761	69005	33	69005_32	6	34752097	G	A	CCTTATCTCAATGCAAACCATTGCCTCATGGT[G/A]ACA
1762	69046	11	69046_10	6	34826926	G	A	CGAATAACGT[G/A]TGCATGGCTATGCTTCACCAGGCTA
1763	69048	3	69048_2	6	34830704	C	T	GT[C/T]TACACTCAAGCAGGGAAGTGCGCAGAGCCATCG
1764	69076	17	69076_16	6	34896616	A	T	AACTGGCCAACGGCAC[A/T]AAGATGCCGAAACAGACAA
1765	69078	25	69078_24	6	34898420	A	G	TATAGGTCCAACGCACTAAACTGC[A/G]TACATAAGGCC
1766	69106	2	69106_1	6	34949714	C	A	T[C/A]AAAAAGCACAGCACTCTTTTGCTTCCGTAGAATG
1767	69175	17	69175_16	6	35063050	A	G	ATTTGTCCTTGCGCAT[A/G]TTTCTGCGGTGGAACATTA
1768	69187	5	69187_4	13	17089387	T	C	ATAC[T/C]CATTTTGGCATACTTTTGCTGTCAGCTTTAG
1769	69258	7	69258_6	13	17240408	A	C	CTACAG[A/C]GTGTTGCATTCGAATGCCGTTTTGTTATG
1770	69272	27	69272_26	13	17267321	C	A	AACCAGAGCACCGCAGTGTATTGCCC[C/A]AGGGACACT
1771	69273	8	69273_7	13	17270356	A	G	AACCGTA[A/G]CAGGGCAATCTCCTGCGTCAAACCAGAA
1772	69283	27	69283_26	13	17290603	T	A	TCACAAAAATGAGCAACTGATTGCAC[T/A]GTGAGCAAT
1773	69284	26	69284_25	1	55623849	T	A	ATTGGGTCACTGGCAGCCATTTGCA[T/A]TTTTGATGTC
1774	69341	12	69341_11	13	17418714	T	C	ACGAATGCGAA[T/C]GCACGGAAATGCATGTAGTTAAAC
1775	69347	6	69347_5	13	17424038	C	T	TTGTG[C/T]AGTCTTGCACAATCCTGCAGCCTCGAGTCA
1776	69389	21	69389_20	13	17495759	C	T	AGTACAAAAGTAGCATTTTC[C/T]TGCAACGCAGTCTAT
1777	69412	25	69412_24	13	17518044	A	G	TCAAGAAAGGTTGCACAATTATGC[A/G]ATGTCGGGGAA
1778	69446	27	69446_26	13	17564703	A	C	CCAATGTACACTGCATTTCCATGCCG[A/C]AATGAGACG
1779	69590	6	69590_5	13	17870740	G	A	CCAAA[G/A]TTGTCTGCAACAAAGTGCTTTAAGATCTCA
1780	69648	8	69648_7	13	17988900	T	C	TTGCCGC[T/C]TTCCGCAACAATCTGCTACTTCATTTGT
1781	69650	34	69650_33	13	17989632	A	G	CCTGCAACAAGTGCATCAAAGTGCATATTGAGC[A/G]TT
1782	69651	33	69651_32	13	17991014	A	T	ACAGTTCTTTGAGCACTTGGATGCAGACATCC[A/T]GGC
1783	69670	8	69670_7	13	18017708	A	G	TGTTCAC[A/G]AAACGCATTATCTTGCCTTCAAAGAGCA
1784	69762	29	69762_28	13	18185795	A	G	CCTTAATACGTGGCAAATGCTTGCGCCA[A/G]ATAGTAG
1785	69807	11	69807_10	13	18295720	T	C	AGAACAGCTG[T/C]TGCATTGTTCTGCAATAGCCATTTG
1786	69822	5	69822_4	13	18323424	A	G	CTCC[A/G]TCCAGATGCAACCATGTGCTGTAAATGAAAG
1787	69855	6	69855_5	13	18374905	A	C	CTGGA[A/C]CCAACAGCATGCTCATGCAAACAGGTTAGA
1788	69876	33	69876_32	13	18406968	T	C	GTGTTCTATTTTGCATATCAATGCCTATTTCT[T/C]GTA
1789	69904	3	69904_2	13	18464865	T	A	CA[T/A]ACCGATCGAGCAAATAATTGCTCAGGTGTGAAT
1790	69948	32	69948_31	13	18529377	T	A	GAATGATGTTTTGCATGGGTTTGCCCTTGTC[T/A]GACA
1791	70009	18	70009_17	13	18663814	G	A	TGGCAAAAATCTGCAGA[G/A]CCCTGCCTAATACTGGTA
1792	70033	5	70033_4	13	18727529	G	T	CTCT[G/T]GGTACAGGCATATGTCTGCATAACTCGTGTA
1793	70036	1	70036_0	13	18737405	C	T	[C/T]GCCTGTACAAGGCAGAGAATTGCAGTGTCTTGCTC
1794	70042	29	70042_28	13	18762474	T	C	ATTGGGTCACTGGCAGTCATTTGCATTT[T/C]TGAGGTC
1795	70050	16	70050_15	13	18782357	T	A	TGTTTATCACTAGCA[T/A]AGTGCTGCTGGGCGTTTTCA
1796	70103	4	70103_3	13	18870425	T	G	AAT[T/G]GGACATGCGCACTGAAGTGCTGTTTCTATTGT
1797	70141	6	70141_5	13	18925032	C	T	ACCTA[C/T]GCTATTGCATGTGGCTGCTGTGTGAGTTTT
1798	70197	28	70197_27	13	18985353	T	A	TGTGAAAAAGTTGCAAGCTTTTGCAAA[T/A]TGTTCCAA
1799	70249	28	70249_27	13	19095774	A	G	GTATGAAATGTTGCAACATCTTGCTCA[A/G]TCCCTCAT
1800	70292	3	70292_2	13	19191432	T	A	TC[T/A]ACCATTTAAGCACAGTCTTGCCAAACCGGTTTG
1801	70464	17	70464_16	13	19423341	T	C	GCCCTCAATTTTGCAA[T/C]GCTGTGCCACTAGCATAAT
1802	70498	18	70498_17	13	19483630	T	G	ACCAGAAATCAAGCATT[T/G]GTGTGCACCATAGGTCAT
1803	70511	16	70511_15	13	19500764	C	T	CATGTGATCGATGCA[C/T]GCACCTGCCATTGATTTTCC
1804	70512	31	70512_30	13	19501062	T	G	AAGTGTTTCAAAGCACAAATATGCATGCAC[T/G]AGCAA
1805	70517	35	70517_34	13	19505699	C	G	CTAAATTCAAGTGCAATTTACTGCTGACTGACTG[C/G]T
1806	70528	33	70528_32	13	19521581	A	T	GAGACAATGTTAGCACTTTCCTGCCTATCGGT[A/T]TCA
1807	70537	10	70537_9	13	19552511	T	A	TAGTCCCAC[T/A]ATGCAAGTTGCTGCGATAGAATGAGA
1808	70768	33	70768_32	4	20504212	G	A	ACGATTGGGAACGCAGGCGCATGCGTGGATGT[G/A]GTT
1809	70779	30	70779_29	4	20539049	G	A	ATAGGAATGGTGGCAGTGCCATGCTTGTC[G/A]ATGAAT
1810	70781	1	70781_0	4	20542590	A	C	[A/C]AGCTAGTGAAAGCATCTGTTTGCATTCTGACTTGG
1811	70785	6	70785_5	4	20547853	A	G	TCTGT[A/G]GATTGTGCATTAAAGTGCGGTGTTGTGAAA
1812	70789	11	70789_10	4	20550619	A	G	ATTTGAACAA[A/G]CGCAGAGAGGTGCAACATGATTTCA
1813	70809	36	70809_35	4	20638313	A	C	GCAAATGGATATGCACTTCGTTGCTGACCTACTTT[A/C]
1814	70822	31	70822_30	4	20705813	T	A	CACAAGTCGACAGCATCAGAGTGCAAGACG[T/A]AGGCA
1815	70830	21	70830_20	4	20762121	C	A	CAGCTCATTTCGGCAATCCC[C/A]TGCTTGTGACGGGAA
1816	70835	34	70835_33	4	20795853	G	A	ATCAAACCATGGGCAACATGGTGCAGTGGTAAA[G/A]CG
1817	70858	31	70858_30	4	20862298	C	T	TTAGCACCAATGGCACAATACTGCAGACAA[C/T]CATGC
1818	70946	27	70946_26	4	21079041	C	T	GTTTTAGACATAGCACCTTACTGCAG[C/T]GCTTTCACT
1819	70979	4	70979_3	4	21150844	A	C	TAA[A/C]ATCAACAAGCACGGATCTGCTGATTCTGAAAT
1820	70993	6	70993_5	4	21191433	A	C	TGTCA[A/C]CCTCTGGCAGTCTGTTGCTTTGAATGAAAA
1821	70998	31	70998_30	4	21201238	G	T	GTGGAAGAACAAGCAGCTGCATGCTAGCCT[G/T]CAACA
1822	71052	12	71052_11	4	21334315	G	T	CAAACAATAAC[G/T]GCATTCAACTGCTTTGTTGCAGAC
1823	71064	26	71064_25	4	21361050	A	T	TAACGTGACTACGCATGCGTATGCT[A/T]GTTAATCTTA
1824	71075	3	71075_2	4	21386193	C	T	GG[C/T]CCTCCTGTAGCAGGTTTGTGCGATATCTTATCA
1825	71090	19	71090_18	HiC_scaffold_500	19191	A	G	TATACTATGGGTGCACGA[A/G]GGTGCCATGTGCAAGAT
1826	71103	36	71103_35	4	27986565	A	G	TCGTGAACAATTGCAACCCAGTGCATCTACGGATG[A/G]
1827	71220	28	71220_27	4	27799721	A	G	GGAAAAGACACGGCACAAAAATGCAAA[A/G]TGCAAACA
1828	71416	30	71416_29	4	27448769	C	T	CACTGGTCGCAGGCATAGAGATGCAATCT[C/T]GGGACA
1829	71417	7	71417_6	4	27441683	C	T	GGTTGA[C/T]ATGGCGCATCTTGTTGCTGGGCTGTAACG
1830	71420	1	71420_0	4	27439219	C	T	[C/T]GGAATTATTGTGCAGTGATTTGCTGAACCAATTAC
1831	71425	27	71425_26	4	27437240	T	A	CCAAAGCCTCTCGCATGGATGTGCCA[T/A]TCTGTAGGG
1832	71454	36	71454_35	4	27379233	C	T	AAATACTGAGCGGCAGTTTTATGCCATTCGCCGAT[C/T]
1833	71456	30	71456_29	4	27375682	G	A	ACGGTAAAGCGAGCAGATACGTGCGCAGT[G/A]CTGGAG
1834	71473	7	71473_6	4	27340968	T	G	CATTCA[T/G]TTCTAGCAAACTGGTGCACTACTTGTGAT
1835	71513	3	71513_2	4	27235762	A	G	CC[A/G]TCAGCTGGTGCATTTGCCTGCAGAGACAATGAG
1836	71519	27	71519_26	4	27214808	C	A	GATACCTTGAAGGCAGGTAGGTGCAT[C/A]ACAACTTCT
1837	71613	9	71613_8	4	27010626	A	C	CATCTCTT[A/C]CTAGCAAAACTATGCATCAGAAGTCGA
1838	71659	20	71659_19	4	26919280	A	C	CCAGAGTCGTCTGCAACAA[A/C]CTGCTCAGATGTCGTT
1839	71806	1	71806_0	4	26645289	G	A	[G/A]AAAGATTTCTGGCAAAGACTTGCTTGGAAGATCAC
1840	71896	26	71896_25	4	26511865	C	T	GTATAATTGAATGCATGGCATTGCC[C/T]CTTCAACTGT
1841	71969	28	71969_27	4	26383759	C	G	ATCACTTGAATGGCAAGATATTGCATG[C/G]ACGTAGAT
1842	72042	33	72042_32	15	19745431	A	T	GGCCTCACAGCAGCAAAACAATGCAGAAAATC[A/T]TGG
1843	72044	9	72044_8	15	19753758	C	T	ATTAATTC[C/T]ACGGCAAGGTCCTGCTTCGAAATACCA
1844	72058	25	72058_24	15	19822492	C	G	TAACTGGCTGAAGCAGGAATCTGC[C/G]TATCCCTGAAT
1845	72067	18	72067_17	15	19869081	T	A	CTTCATGTGTCTGCAAA[T/A]ACTTGCAGATGCCATACC
1846	72068	20	72068_19	15	19869536	A	G	CTAGTTTAAGAAGCACGAG[A/G]TTGCATCAAATGGTAA
1847	72076	11	72076_10	15	19889618	A	C	ATGTATGTTC[A/C]AGCAGGGACCTGCCTAGTCTAGGGG
1848	72082	12	72082_11	15	19900094	G	C	GGCCGCATTTT[G/C]GCAGAGTTGTGCTACATGTACACA
1849	72115	1	72115_0	15	19982525	T	A	[T/A]ATGTCACAATAGCACTCTGGTGCCAAAAAAAGTAC
1850	72121	2	72121_1	15	20001112	G	C	C[G/C]CAAGAATATGGCAAGGACTTGCTGGAGTCTTGCA
1851	72125	2	72125_1	15	20036515	T	C	T[T/C]TAAAAGTTGTGCAAGCATTTGCAATGTCGACAGG
1852	72130	32	72130_31	15	20050126	A	T	GGAAACAAAAGGGCAGGTTAATGCAAGGCAT[A/T]AATG
1853	72138	16	72138_15	15	20086447	A	C	ACGCCTACAGTTGCA[A/C]ATCAATGCTTTTCCTCTTTC
1854	72178	26	72178_25	15	20186009	A	T	GAGCTAAACTGGGCACCTCCCTGCA[A/T]GCAAATACAA
1855	72211	35	72211_34	15	20251753	C	T	GTATTGGAACATGCACGCAAATGCATGATAACGT[C/T]C
1856	72215	18	72215_17	15	20255947	C	A	GTTTTCCTAGCTGCAAA[C/A]AATTGCACTGAACACACT
1857	72262	17	72262_16	15	20440963	C	T	CGTCTATTTGCGGCAT[C/T]TGTATGCAGCGCCGTGTAA
1858	72276	21	72276_20	15	20464293	G	A	CAGTGAAAAAAGGCATGTAA[G/A]TGCGAACACAATAAC
1859	72281	18	72281_17	15	20483523	A	C	GAAAGAGATGTGGCAAC[A/C]TAATGCATTAAGCCCTGT
1860	72282	11	72282_10	15	20484212	A	G	ACATTGTGGG[A/G]AGCAAGATATTGCTCGTTAAGAGCA
1861	72286	12	72286_11	15	20502605	T	G	GAGAAATTGCT[T/G]GCACATTTTTGCCGCGAATACATA
1862	72298	16	72298_15	15	20534789	G	T	CCATTGTGCCACGCA[G/T]GACACTGCATTTCCTACATG
1863	72301	33	72301_32	15	20548171	A	T	AACTTGACAGTTGCACATAACTGCTTGAACCC[A/T]AAA
1864	72302	4	72302_3	15	20551696	C	T	CAA[C/T]TCTACCAGGCAGAAATCTGCCTGGTAAAGGAA
1865	72313	19	72313_18	15	20587040	A	T	CAGTCTTATTGAGCAAAC[A/T]CCTGCTTTGAGCTTCCA
1866	72331	20	72331_19	15	20666844	C	A	GTTGTCTCATGTGCAATGC[C/A]TTGCATGGTGTTCCAA
1867	72363	32	72363_31	15	20795420	T	A	CAAAATTGAATTGCACTTATTTGCCAAATAT[T/A]ACTG
1868	72364	27	72364_26	15	20795509	G	A	TTGGGACTGAATGCACCACCATGCTA[G/A]TCTATTGGA
1869	72382	5	72382_4	15	20856652	G	C	CTCT[G/C]TGGGAAAGCAGTCAGCTGCTTGGAAAGAAGA
1870	72405	21	72405_20	15	20908683	C	A	CAACATCTCGAGGCAAGCAG[C/A]TGCTCCTTTTACCAC
1871	72412	36	72412_35	15	20938029	C	T	CCCCACCATCATGCACCCCAGTGCCGGGAAAAAAT[C/T]
1872	72433	29	72433_28	15	21007176	G	T	AAAATCGGACCTGCAACCAAGTGCCCAA[G/T]ATGTTCA
1873	72442	9	72442_8	15	21028032	C	T	TTTCTGAA[C/T]TCGGCAATATACTGCGTTGGCCCCATA
1874	72444	31	72444_30	15	21033314	G	A	ATCTCAAATTTAGCACTAAGCTGCAGAGAC[G/A]AAGTA
1875	72467	20	72467_19	15	21121520	T	A	TGAGCGACTCTTGCAAGTA[T/A]TTGCTTGTAGTGAGCA
1876	72481	10	72481_9	15	21161469	A	G	TGCTTTGCT[A/G]CAGCAAACAGCTGCATGTTCATTTAT
1877	72549	10	72549_9	15	21342572	A	T	CTCCTTAAT[A/T]CTGCATGTTACTGCATCTGCTGCAGA
1878	72629	8	72629_7	15	21541381	G	C	GTTTAGT[G/C]AAAAGCATTACAGTGCAAACATTTGCAT
1879	72722	36	72722_35	15	21722456	A	G	AAGGTTACAGGTGCAAATTGCTGCATTTCTTACAC[A/G]
1880	72734	35	72734_34	15	21755122	C	A	TCTCAATGAATGGCAAAATGCTGCACATCGGAAC[C/A]A
1881	72796	32	72796_31	15	21880928	T	G	TAGAAAGACGAGGCAAGGCTTTGCAGAATCT[T/G]ATAA
1882	72822	33	72822_32	15	21917738	G	A	TAAATACCAATAGCAAACGCATGCAGCCCTAT[G/A]TAA
1883	72930	6	72930_5	15	22091931	C	G	ACGAG[C/G]ATTTGTGCATTTCAGTGCTTTGGTGGAAAG
1884	72939	36	72939_35	15	22107743	G	A	GCTTACAAGATGGCAATGGCATGCATCAAATTTCG[G/A]
1885	72945	32	72945_31	15	22117832	G	A	TACCTAAAGGAAGCACAGGACTGCTCTGTAG[G/A]TCAA
1886	72951	2	72951_1	15	22135373	C	T	A[C/T]GCTTATTTGGGCATCATTCTGCACACAGGTGCCA
1887	72952	29	72952_28	15	22135410	A	G	GGGCATCATTCTGCACACAGGTGCCAGT[A/G]ACAAAAA
1888	72985	32	72985_31	15	22210658	T	C	AGAAACAGAAGAGCAGTTCAATGCGATTTAG[T/C]GACA
1889	72996	7	72996_6	15	22241930	C	A	TAGTAT[C/A]AATATGCATGAACATGCCTGTGCACTGGT
1890	73051	12	73051_11	15	22340661	A	T	CTATGGATACT[A/T]GCATACACATGCTCCAGTGACTGT
1891	73100	18	73100_17	15	22421448	A	G	CAAAACCGGTATGCAAT[A/G]TTATGCATGTCAGTTTGC
1892	73101	26	73101_25	15	22421496	C	T	CAAAGACGGTATGCAATGTTATGCA[C/T]GACAGTTTGC
1893	73106	16	73106_15	15	22440426	T	A	ATTGGGAAGGGGGCA[T/A]AGGCCTGCTAATTTTGGGAA
1894	73107	26	73107_25	15	22444132	G	T	GTACCAATTGGAGCAAGAAAGTGCT[G/T]TGGGCCTTTG
1895	73142	33	73142_32	13	3438960	C	T	TCAAAATTGAAAGCAGCGACATGCGACAAAAC[C/T]AGC
1896	73249	8	73249_7	13	3221610	A	T	TCTCTTT[A/T]TCTTGCAGGAGTATGCAGGCTTAGGTGG
1897	73272	2	73272_1	13	3173915	G	A	T[G/A]CCAAATGATCGCATATCTTTGCTACTACTCCGTT
1898	73282	18	73282_17	13	3144641	G	A	AGGTTGGGTTCTGCAGT[G/A]TCTTGCCTAGGGACACGC
1899	73286	33	73286_32	13	3130114	G	A	TACCAGTACTGGGCAGGGCACTGCAGTGTCTT[G/A]CCC
1900	73512	16	73512_15	13	2539516	A	T	GGGTGTCCTAGGGCA[A/T]GACATTGCCTACTGCTGGTT
1901	73517	8	73517_7	13	2519743	G	T	GAACATT[G/T]TTGAGCAGCGATATGCAGAATGAGATGA
1902	73528	7	73528_6	13	2496783	C	G	TACATG[C/G]ATGATGCATGCCTTTGCTAACATACAAAC
1903	73676	10	73676_9	13	2200869	A	G	CTGACTGGG[A/G]CTGCAATCATGTGCTGTAAAACAACA
1904	73700	7	73700_6	13	2148751	C	T	ACATTT[C/T]GTCTGGCACTTTTTTGCAGCTGAAATATT
1905	73715	9	73715_8	13	2122489	G	T	CCATATTT[G/T]GAAGCAGAAAACTGCACTGCCCAGTGA
1906	73757	8	73757_7	13	33325653	G	T	GTACGGT[G/T]ATGAGCACACTTTTGCAACAATGCTTTC
1907	73806	9	73806_8	13	33408781	T	G	TTCGGCAA[T/G]TGTGCATCATTTTGCAGTTTTGCATCT
1908	73860	17	73860_16	13	33476849	T	C	TGTTTAGAAATTGCAT[T/C]GTGTTGCCAGGGAAAACTT
1909	73913	19	73913_18	13	33567086	T	G	ATGACCTTTAATGCAACT[T/G]TTTGCACCATTACCTCT
1910	73958	16	73958_15	13	33658726	T	C	TTATAAAGTCTTGCA[T/C]TGAATTGCCAAAAAGACTAG
1911	74308	4	74308_3	13	34396149	G	A	CTG[G/A]GAATGCAAGCACTCGTCTGCAATATCTGACAA
1912	74377	10	74377_9	9	21413038	G	C	TGTCTCCCA[G/C]ACGCACTTACCTGCATATAAGTCCGC
1913	74412	30	74412_29	3	48235109	T	C	GACCTGGGCGGAGCATTGGTATGCATCTC[T/C]AAGCAA
1914	74427	33	74427_32	3	48204896	G	T	GATTCACCGTCTGCAGAAAAATGCTCAGCACA[G/T]GAA
1915	74462	10	74462_9	3	48116660	A	G	ATTAAGATG[A/G]GAGCATGGTGATGCTTTAGAGTCCAT
1916	74464	31	74464_30	3	48109411	G	T	ATTGGGCCACTGGCAGCTATTTGCATTTTT[G/T]AAGTC
1917	74488	30	74488_29	3	48048368	A	G	GACGAACTGTATGCATTGTGTTGCAGACG[A/G]AACATG
1918	74502	25	74502_24	3	48004437	C	G	ATGCAGCAGGATGCAAACTGCTGC[C/G]CTTAGTTGCTT
1919	74503	4	74503_3	3	48004363	C	T	CTA[C/T]CAATTAGTGCAGCTTTTTGCACGGTCAGCTGT
1920	74506	2	74506_1	3	47999642	A	C	A[A/C]AGTCATTGAAGCAAAGGACTGCCTTACGTGTAGG
1921	74509	26	74509_25	3	47988767	G	A	CTCAGAGTGAGGGCAAATGGGTGCT[G/A]CTTTGTTTAT
1922	74514	16	74514_15	3	47978961	C	A	CAGGTCATTCACGCA[C/A]AGTTATGCTGAAATCAATTA
1923	74540	34	74540_33	3	47923020	C	A	TGCAAATGTGATGCATATCAGTGCAGCCAGACA[C/A]AA
1924	74565	5	74565_4	3	47853004	G	A	CAAG[G/A]AGCACCTGCAGAACAATGCCTGGAATGTTCC
1925	74579	28	74579_27	3	47810211	G	A	GGTAGACTCGATGCATTGTCGTGCAGT[G/A]TGTTATGA
1926	74583	16	74583_15	3	47790112	G	A	GCAATGTAGAAGGCA[G/A]ACATTTGCCCCCTCATATTT
1927	74594	28	74594_27	3	47761502	A	G	CCCAAAGTGGCAGCAAGACTGTGCCTG[A/G]AGTTAGAT
1928	74595	2	74595_1	3	47761396	A	C	C[A/C]CCTTTAAGTCGCAGCATACTGCAGTGCATCTCTT
1929	74600	26	74600_25	3	47745307	T	A	ATTAGTATTATTGCAATGGTGTGCC[T/A]TTATTGAAAT
1930	74604	17	74604_16	3	47744094	T	G	ATTTGTATTATTGCAA[T/G]GGTGTGCCTATATTGAAAT
1931	74611	25	74611_24	3	47725507	G	T	AATCAGATAACTGCAGAAAGATGC[G/T]TCTTGATACCC
1932	74612	26	74612_25	3	47725032	C	A	AGTCAGAAAACTGCAGAAAGATGCA[C/A]GGTCACAACC
1933	74614	3	74614_2	3	47724570	T	C	AG[T/C]CAGACAACTGCAGAAAGATGCACAAAGAAATCC
1934	74617	19	74617_18	3	47696371	A	G	TTCTGTTTACAGGCATAC[A/G]ACTGCAAGGGAAACTTA
1935	74620	26	74620_25	3	47677084	C	T	GAAATACGCTCAGCAGATACATGCC[C/T]TTTACCAGGA
1936	74624	30	74624_29	3	47668615	A	G	TCTGGTAATTAAGCAACAACTTGCTTAAC[A/G]AAAGGA
1937	74625	36	74625_35	3	47668517	A	G	ACAAGTTTGGCAGCAGACTCTTGCCTTCCTTTATC[A/G]
1938	74626	28	74626_27	3	47667786	C	A	CAGGACACAACAGCACAGTACTGCAGC[C/A]CCAAGTAT
1939	74627	6	74627_5	3	47666657	T	C	GGAAA[T/C]CATTTGGCAGCTGAATGCTTTTGAAGTGGA
1940	74673	11	74673_10	3	47519719	T	A	TTTGAGACAC[T/A]CGCAGTTCATTGCATGACTTAAGTC
1941	74722	35	74722_34	3	47467647	C	A	AAATCAACAAAGGCACAAATCTGCCACGTTTGCA[C/A]C
1942	74731	7	74731_6	3	47418545	A	G	ACAGGC[A/G]TGTCGGCAACACCTTGCCCGTTTTCCTAA
1943	74776	4	74776_3	3	47326301	A	G	AAA[A/G]GAGCAGAAGCAGAAGCATGCTTGTATTTCCAA
1944	74835	8	74835_7	3	47235243	A	T	AACTGAA[A/T]ATGCGCACAGTATTGCTTTCCCACAGTG
1945	74916	21	74916_20	3	47086000	T	A	CAATTTATGTTTGCAACGGC[T/A]TGCCAGATGGACCAA
1946	75510	32	75510_31	3	46105302	G	T	TTATTGCATTTTGCAGAGCAATGCCTTCAGC[G/T]ATCT
1947	75800	10	75800_9	3	44823807	C	G	TTTCAGACC[C/G]AAGCAAGCTGTTGCAGCAATCAAACG
1948	75802	27	75802_26	3	44822161	T	C	TTAAGTGGAAAAGCAGTCAGTTGCTT[T/C]GAAAGACTA
1949	75803	21	75803_20	3	44821455	C	T	GAATGGAAGGATGCAGACTG[C/T]TGCTCTAGGTGCAGG
1950	75888	7	75888_6	3	44687885	G	T	AGACAG[G/T]ACAAAGCAAACCAATGCAAAACAATGCAA
1951	75889	8	75889_7	3	44687874	C	A	AAGCAAA[C/A]CAATGCAAAACAATGCAAATGCTTGCTT
1952	75905	18	75905_17	3	44665470	A	G	GTCGGCACATGGGCAAC[A/G]TGGTGCCAATTTGACCCC
1953	75938	25	75938_24	3	44614596	C	T	AGCCGAAGCACTGCAGTTCTATGC[C/T]GCATCAGGTGA
1954	75941	7	75941_6	3	44611571	G	A	TTTCAC[G/A]CCAGCGCACCTTGCTGCACAAACAGAAAA
1955	75945	31	75945_30	3	44604948	C	T	TGAAGCACACATGCACATGGGTGCATACAT[C/T]ATTTC
1956	75946	4	75946_3	3	44600270	T	A	CGT[T/A]CAGAGCGAGCAACTCGCTGCTTTCCTACAAAC
1957	75949	36	75949_35	3	44589599	A	G	AGTGTCAATATCGCAAAAGAATGCAAAATCGCCAT[A/G]
1958	75964	19	75964_18	3	44555549	G	T	TCTCGCCATATTGCAGAA[G/T]TATGCAGATACCACAAC
1959	75967	27	75967_26	3	44541958	T	C	TTCGTCACCATGGCAGTCTTATGCTT[T/C]AGTGATGAA
1960	76034	26	76034_25	3	44392962	T	C	ATTGGCAACTAAGCAGTTCTTTGCT[T/C]GTTGCTATGG
1961	76067	8	76067_7	3	44315079	T	C	ATAGTGC[T/C]GGAAGCAACTTCTTGCTTGTGCAAACAG
1962	76082	20	76082_19	3	44286329	A	T	CAAGGACCAACAGCATTGG[A/T]GTGCTTGATGCTTTCT
1963	76125	34	76125_33	3	44208204	A	C	ACGTGAGAATTGGCATTATAATGCAGGCGGCTT[A/C]AG
1964	76137	18	76137_17	3	44179985	T	G	CTACTGCAACATGCAAC[T/G]TTTTGCAATGAGCTATTA
1965	76152	5	76152_4	3	44145299	T	A	GACA[T/A]GTATCAGGCAGGCCTCTGCAGTGTTTTGCCC
1966	76157	25	76157_24	3	44142239	G	A	TACAAAATTAATGCAGAAGAATGC[G/A]GTCTGCCACTA
1967	76162	12	76162_11	3	44131057	G	T	GCCAACTGCTG[G/T]GCAGCCAATTGCTGTGCCATCAGA
1968	76172	18	76172_17	3	44093610	A	T	AGTATCATCTAAGCACA[A/T]GGCTGCAACATGATCTAA
1969	76197	20	76197_19	3	44035756	C	T	GGGCAAGACAATGCAGAAT[C/T]CTGCATTGTATTGGTG
1970	76199	1	76199_0	3	44030438	T	A	[T/A]ATAATGTACAGGCAACCGATTGCTTTCCAACAAAT
1971	76231	5	76231_4	3	43938750	T	C	TTTA[T/C]ATTCATCGCATATTATTGCTTCAGCTTTTGT
1972	76240	34	76240_33	3	43922475	C	T	AGCCTTACTAATGCACTTAAATGCTTCACCGAG[C/T]GC
1973	76325	5	76325_4	3	43765455	T	A	AGGC[T/A]GGGCTCTGCAATGTCTTGCCTAAGGACCCTC
1974	76331	10	76331_9	3	43757528	G	A	ACGACAAAC[G/A]AAGCATTCAAATGCATCAATAAAGTT
1975	76339	16	76339_15	3	43730715	C	T	GCCCTCGGGTATGCA[C/T]ATCAGTGCGGGCGTCTGGTA
1976	76375	10	76375_9	3	43660021	G	A	CCGTACATA[G/A]AAGCACATTCATGCACTCTCACAATA
1977	76377	10	76377_9	3	43658656	T	C	GAGTGTCCT[T/C]GGGCAAGAAACTGCAGAGCCCTGCCC
1978	76416	8	76416_7	3	43587276	A	T	TTCAGTA[A/T]CATTGCAATTAGATGCACCGGCATTCTG
1979	76445	35	76445_34	3	43547033	A	G	CATGAATATGAAGCACTTGCCTGCCTTGCAGTGA[A/G]C
1980	76457	4	76457_3	3	43529818	C	G	TTT[C/G]ACAATTGTGCATTTTTCTGCCAATGGCAAGGT
1981	76473	29	76473_28	3	43491784	A	G	GTTACCTCATTTGCATTTGAATGCGGTG[A/G]CCAGCGT
1982	76478	12	76478_11	3	43478469	C	T	CCCATTTGTCG[C/T]GCAATTTTCTGCATTTGTTCACCA
1983	76611	26	76611_25	3	43266493	C	T	CTGTTTGCATAAGCATGAAGTTGCT[C/T]CCGGCACTAT
1984	76721	17	76721_16	3	43001229	T	C	GAAGTGAATAGTGCAG[T/C]CGTTTGCTGGTATGGTACT
1985	76746	33	76746_32	3	42956753	G	T	GAATGTCCTTGGGCAAGACACTGCAGAGCTCT[G/T]CTT
1986	76802	20	76802_19	3	42860535	C	T	TCGCCAATAAGAGCACATT[C/T]CTGCTGCCGATCGACG
1987	76834	2	76834_1	3	42797120	C	T	T[C/T]ATGTTTCTGGGCAAGAGGCTGCCGCTGTACATCA
1988	76850	30	76850_29	3	42746241	A	G	GTGAGACCTTTTGCACTTTACTGCAGCAA[A/G]CTACTT
1989	76853	28	76853_27	3	42729853	A	G	GAAATCATGGTAGCAAACACATGCAAC[A/G]ATTTCGAG
1990	76857	20	76857_19	3	42718894	C	T	TAGGGCAAGATTGCAGACT[C/T]CTGCCTAGTACCAGCG
1991	76862	16	76862_15	3	42709882	T	A	GCAAATAAGACAGCA[T/A]CGGACTGCCTTAACTCTGCC
1992	76931	18	76931_17	3	42544675	G	A	TTGATTAATGAAGCAGG[G/A]CTGTGCCATGCTTAAATA
1993	76986	4	76986_3	2	31958555	T	C	CTT[T/C]AAAACAATGCATGTGGGTGCAACCAACCATAT
1994	77019	7	77019_6	2	31862379	T	C	ACCTGC[T/C]GACATGCAGACCCTTGCATTTGTACTACC
1995	77051	1	77051_0	2	31753228	G	T	[G/T]AATGTCTTCTGGCAAGGCACTGCAGCATCCTGCCT
1996	77062	31	77062_30	2	31735725	C	T	CCTGCAAGAGTCGCACAAATTTGCAAAAGA[C/T]TTTAA
1997	77065	20	77065_19	2	31728246	G	A	GAATGTCCTTTGGCAAGAC[G/A]CTGCAGAGCCCTATCT
[truncated: 7,312 more rows]

## Sheet: Supplementary Table 3
Supplementary Table 3: Position of SNPs across Cerastoderma edule genome and of the genes in the windows where consistent signals of divergent selection in the Northeast Atlantic Ocean were detected. In red are highlighted the seed locations in chromosomes (2 or more consecutive outliers) and the coordinates of the window established (start/position) using ± 250 kb expansions from the ends of the…
chromosome	gene start /outlier position (bp)	gene end (bp) /outlier ID	outlier region	gene annotation
1	646	1945		LOW QUALITY PROTEIN: P2X purinoceptor 7-like n=1 Tax=Pecten maximus TaxID=6579 RepID=UPI001458F5B0
1	95663	101036		hemicentin-2-like n=1 Tax=Mizuhopecten yessoensis TaxID=6573 RepID=UPI000B45BD06
1	102831	105536		nephrin-like n=1 Tax=Pecten maximus TaxID=6579 RepID=UPI0014586D9B
1	125413	156324_19
1	125570	156323_33	N&T
1	191667	156315_32
1	195695	156313_3
1	196989	156312_19
1	197413	156311_27
1	301457	156291_8	N&T
1	302734	156289_29	N&T
1	302749	156290_4	N&S&T
1	307581	347806		C-1-tetrahydrofolate synthase, cytoplasmic n=2 Tax=Crassostrea TaxID=6564 RepID=UPI00148A8B97
1	351067	358752		enhancer of rudimentary homolog n=2 Tax=Crassostrea TaxID=6564 RepID=UPI0005C3C55F
1	380424	385810		Sperm protein (Fragment) n=1 Tax=Haliotis fulgens TaxID=6456 RepID=M9WF07_HALFU
1	382850	156278_33
1	438726	480400		E3 ubiquitin-protein ligase HECTD1-like isoform X5 n=1 Tax=Pecten maximus TaxID=6579 RepID=UPI001458F7DF
1	452438	156269_28
1	555709	156241_25
1	557250	588472		FERM domain-containing protein 6 n=2 Tax=Pectinidae TaxID=6566 RepID=A0A210QYK1_MIZYE
1	657118	156232_34
1	693735	156226_27
1	716289	156223_30
1	716425	156222_5
1	723261	156221_18
1	753527	156215_10
1	754377	156212_30
1	754386	156211_31
1	810438	156201_11
1	814637	156197_1
1	922871	239027_15
1	1066558	239010_3
1	1129394	239006_4
1	1195696	1216118		kelch domain-containing protein 2-like n=1 Tax=Lingula unguis TaxID=7574 RepID=A0A1S3JY85_LINUN
1	1262441	1344698		Non-specific serine/threonine protein kinase n=13 Tax=Pectinidae TaxID=6566 RepID=A0A210Q4P3_MIZYE
1	1332751	238974_20
1	1353575	238968_4
1	1356484	1399978		PALP domain-containing protein n=1 Tax=Lottia gigantea TaxID=225164 RepID=V3ZFN0_LOTGI
1	1403140	1425633		Neuronal PAS domain-containing protein 4 n=2 Tax=Mizuhopecten yessoensis TaxID=6573 RepID=A0A210R459_MIZYE
1	1439520	238952_6	N&T
1	1439701	238950_27	T
1	1451653	1550511		Exonuclease 1 n=2 Tax=Mizuhopecten yessoensis TaxID=6573 RepID=A0A210Q4T9_MIZYE
1	1454813	238939_28
1	1471421	238929_34
1	1522262	238916_6
1	1542333	238914_20
1	1605012	1606834		XK-related protein n=1 Tax=Branchiostoma floridae TaxID=7739 RepID=C3Z9D9_BRAFL
1	1631224	1680900		Protein YIPF n=2 Tax=Crassostrea gigas TaxID=29159 RepID=K1RBB7_CRAGI
1	1638865	262703_10
1	1644014	262708_11
1	1722789	1740152		kelch-like protein diablo n=1 Tax=Crassostrea virginica TaxID=6565 RepID=UPI000BB02E72
1	1785175	262728_29
1	1785334	262729_6	T
1	1785984	262734_9	T
1	1786186	262736_17
1	1793022	262763_4
1	1793522	262765_34
1	1853936	1931545		Cyclin-dependent kinase-like 1 n=4 Tax=Crassostrea TaxID=6564 RepID=K1PMP9_CRAGI
1	1887423	262773_27
1	1887608	262774_0
1	1887613	262775_1
1	1890312	262776_18	S&T
1	2055446	294174_28	T
1	2120836	2121536		Reverse transcriptase domain-containing protein (Fragment) n=1 Tax=Thiothrix sp. TaxID=1032 RepID=A0A432UXB6_9GAMM
1	2147820	315005_8
1	2152890	315003_24	T
1	2162007	315002_6
1	2162056	2162793		Exodeoxyribonuclease III n=2 Tax=Bathymodiolus brooksi thiotrophic gill symbiont TaxID=1052209 RepID=A0A482YMS4_9BACT
1	2163256	2164569		Exodeoxyribonuclease III n=1 Tax=Bathymodiolus brooksi thiotrophic gill symbiont TaxID=1052209 RepID=A0A482YUR2_9BACT
1	2181678	314998_31
1	2185556	314996_29
1	2196413	241524_25
1	2204813	2205664		DUF4817 domain-containing protein n=1 Tax=invertebrate metagenome TaxID=1711999 RepID=A0A2H9T2F8_9ZZZZ
1	2207004	241525_17	T
1	2245967	2250483		Ubiquitin conjugation factor E4 B n=3 Tax=Pectinidae TaxID=6566 RepID=A0A210R349_MIZYE
1	2297691	2309170		ATP-dependent DNA helicase PIF1 n=1 Tax=Exaiptasia pallida TaxID=1720309 RepID=UPI00109B83B9
1	2302247	184771_26
1	2379178	184778_1
1	2520455	164464_24	N&T
1	2561463	164455_33
1	2580251	164452_16
1	2627138	164444_26
1	2640061	164439_31
1	2664536	164435_29	N
1	2744148	164424_24
1	2754790	164422_6
1	2804212	164416_3
1	2828006	164409_33
1	2926820	164394_3
1	2940204	164393_28
1	2940444	164392_28
1	3099248	164368_1	T
1	3100765	164367_11
1	3149604	164353_5
1	3171969	164345_7
1	3281775	164325_9
1	3320063	164321_28
1	3325193	164320_16
1	3349206	164314_3
1	3449779	164286_28
1	3460260	164283_20
1	3477748	164279_5
1	3483019	164277_35
1	3492064	164275_4
1	3613667	164263_35
1	3622498	164260_19
1	3637073	164255_30
1	3648749	164252_2	T
1	3650147	164251_3
1	3696793	164241_17
1	3697356	164240_27
1	3725031	164233_29
1	3725032	164234_18
1	3761663	164221_31
1	3802619	164208_8
1	3802786	164207_26
1	3803634	164206_3
1	3833560	245515_19
1	3857160	245512_4
1	3904522	245498_17
1	3940149	245488_0
1	4065312	245443_2
1	4089258	245435_0
1	4091071	245434_31
1	4092832	245433_30
1	4116008	220619_29
1	4174630	220598_34
1	4318858	220545_34
1	4378882	220525_27
1	4419317	220512_6
1	4431590	220505_17
1	4437970	220503_27
1	4438311	220496_29
1	4438375	220495_8	T
1	4572553	220470_5
1	4677978	220432_34	S&T
1	4774114	220363_3
1	4905438	220599_5
1	5062886	129874_28
1	5072794	129869_11
1	5411618	129670_35
1	5522667	129604_18
1	5567717	129594_30
1	5576850	129590_25	S
1	5868630	309099_31
1	6012563	309163_19
1	6041914	309181_16
1	6212112	148336_17
1	6258838	148314_19
1	6266198	148311_2
1	6278380	148302_35
1	6333165	148286_15
1	6611865	148154_16
1	7059322	17705_29
1	7310880	235685_31
1	7616615	235526_20
1	7661516	235496_24
1	7691505	235485_34
1	7746744	235465_2
1	7815111	296267_7
1	8305341	192837_25
1	8362562	192876_18
1	8441175	192928_7
1	8441175	193033_2	N&T
1	8788171	265250_0
1	9102228	28357_4
1	9398737	28275_8
1	9433583	28266_20
1	9470259	28249_7
1	9672216	28147_1
1	9769227	28092_4
1	10041629	27934_25
1	10220088	27835_9
1	10268102	27819_17
1	10352868	27769_5
1	10361712	27763_10
1	10444050	27724_10
1	10446424	27723_27
1	10455015	27714_32
1	10460827	27710_6
1	10489768	27699_19
1	10528551	27692_27
1	10603096	27654_30
1	10650128	27633_26
1	10810456	27571_27
1	10854383	27544_34
1	10871668	27538_19
1	11080212	27432_17
1	11091618	27424_24
1	11190149	27374_19
1	11318387	27328_7
1	11367085	27307_6
1	11391029	27295_16
1	11403492	27289_2
1	11405978	27283_7
1	11481661	27251_9
1	11487175	27245_35	N&T
1	11671510	27157_27
1	11826336	27059_31
1	12258100	266850_19
1	12471114	266923_2
1	12595982	261189_1
1	12909436	261010_4
1	13200373	221193_27
1	13222737	221180_10
1	13259967	221177_35
1	13276861	221169_11
1	13284691	221163_2
1	13650499	220955_4
1	13883171	160300_8
1	13949392	160259_20
1	15127937	171109_35
1	15148166	171112_2
1	15168818	171114_25	N&T
1	15178618	171117_11
1	15178896	171118_33
1	15568217	171320_17
1	15592340	171337_10	S
1	15626234	171358_11
1	15661328	171367_35
1	15755926	171395_9
1	15756933	171397_15
1	15806269	171416_24
1	15950942	171506_1
1	16095876	171545_32
1	16262410	271942_0
1	16414320	271869_18
1	16448890	271858_0
1	16751433	142441_16
1	16751802	142442_16
1	16799149	142462_31
1	17061772	142560_1
1	17337080	142648_18
1	17604206	142713_25
1	17761949	142811_32
1	18042865	250044_30
1	18218995	250142_6
1	18528020	309297_3
1	18590519	192023_33
1	18864338	191880_20
1	18896550	191866_34
1	18937895	191849_29
1	19029955	191810_34
1	19382445	191721_34
1	19468600	232597_28
1	19707586	232729_6
1	19736184	232736_1
1	19764459	232747_9
1	19826618	232760_2
1	19929988	232809_34
1	20053067	232871_1
1	20070718	232877_28
1	20088261	232888_1
1	20465546	210436_1
1	21085960	278085_29
1	21150662	275724_31
1	21190712	275707_33
1	21349893	272490_25
1	21354423	272493_10
1	21371653	272505_11
1	21418289	272528_4
1	21421896	272531_8
1	21733448	152615_5
1	21765580	152630_16
1	21789796	152632_26
1	21818979	152637_17
1	21827113	152644_19
1	21896044	152664_19
1	21926292	152683_29
1	21927456	152684_27
1	21975585	152705_15
1	21979539	152707_31
1	22036414	152723_35	N&T
1	22048015	152726_31
1	22048650	152730_8	N&T
1	22059072	152735_8
1	22105695	152742_17
1	22136500	152750_1
1	22170751	152766_7
1	22173559	152768_5
1	22263908	294968_18	N&T
1	22394393	257467_25
1	22472538	257430_19
1	22472642	257429_6
1	22521170	257402_11
1	22537572	257399_30
1	22625977	257368_28	T
1	22633670	257365_11
1	22802219	254817_29
1	22810178	254813_30
1	22948074	254781_6
1	22961340	254775_32
1	23022025	254744_25
1	23030906	254740_32
1	23173297	147231_26
1	23379358	147139_6
1	23448912	147113_32
1	23470905	147100_11
1	23524282	147084_33
1	23594954	147048_11
1	23654926	147020_11
1	23714279	146991_26	S&T
1	23731591	146984_9
1	23747683	146980_32
1	23853017	146939_25
1	23891504	146919_5
1	23906973	146912_27
1	23921829	146908_30
1	23961891	146904_31
1	23964590	146902_6
1	24117822	146863_27
1	24219906	146836_3
1	24346152	146798_3
1	24353682	146793_6
1	24367886	146787_2
1	24368893	146786_35
1	24399192	146768_16
1	24542031	115234_33
1	24543483	115236_4
1	24544504	115237_4
1	24579690	115246_35
1	24658307	115257_11	T
1	24739521	115280_24
1	24739774	115281_24
1	24798233	115292_2	N&T
1	24820738	115298_16
1	24845652	115305_33
1	24878852	115315_34
1	24932885	115327_10
1	24938993	115331_28
1	25118233	115388_35
1	25302320	115462_0
1	25380631	115504_19
1	25863736	115739_1
1	25882700	115742_18
1	26065076	26137410		Inositol-tetrakisphosphate 1-kinase n=1 Tax=Lottia gigantea TaxID=225164 RepID=V3Z9P8_LOTGI
1	26081489	115801_10
1	26120490	115810_2
1	26243258	26292465		low-density lipoprotein receptor-related protein 4-like isoform X1 n=3 Tax=Centruroides sculpturatus TaxID=218467 RepID=UPI000C6DA00E
1	26293873	26310617		Calmodulin n=1 Tax=Nilaparvata lugens TaxID=108931 RepID=A0A1I9WLC8_NILLU
1	26299799	115889_5
1	26301234	115890_2
1	26301630	115891_5
1	26311742	115894_7	S&T
1	26314237	26350509		Alpha-amylase n=1 Tax=Corbicula fluminea TaxID=45949 RepID=Q8I9P8_9BIVA
1	26358969	115914_3	S
1	26363775	115917_17	S
1	26405912	26435919		SHSP domain-containing protein n=1 Tax=Pomacea canaliculata TaxID=400727 RepID=A0A2T7P6R8_POMCA
1	26442483	26450095		galactosylceramide sulfotransferase-like isoform X2 n=3 Tax=Crassostrea gigas TaxID=29159 RepID=UPI00097512F0
1	26446036	115936_3
1	26540884	26553583		TRAF3 n=1 Tax=Sinanodonta woodiana TaxID=1069815 RepID=A0A291RBW5_SINWO
1	26548431	256919_5	T
1	26572898	26592677		protein farnesyltransferase subunit beta-like n=1 Tax=Pecten maximus TaxID=6579 RepID=UPI00145807DB
1	26594334	26603933		Protein max n=6 Tax=Crassostrea TaxID=6564 RepID=K1PW70_CRAGI
1	26602768	256937_1
1	26604799	256942_3
1	26608004	26632746		Splicing factor 3B subunit 2 n=2 Tax=Pectinidae TaxID=6566 RepID=A0A210PME1_MIZYE
1	26609326	256965_1
1	26634638	256972_17
1	26665237	256979_4
1	26709670	256992_34
1	26730362	256998_18
1	26968649	276227_18
1	27001128	276240_9
1	27005113	276243_30
1	27034938	276257_19
1	27124908	187843_25
1	27163411	187828_19
1	27237729	187814_15
1	27244229	187812_8
1	27253145	187806_20
1	27464097	187539_18
1	27499068	187558_25
1	27517410	187571_7
1	27534010	187585_8
1	27733775	187673_15
1	27760795	187685_9
1	27909132	187728_5
1	28035250	187764_0
1	28035298	187765_31
1	28035298	187780_32	T
1	28223052	234952_33
1	28274870	234925_24
1	28327430	234907_2
1	28327437	234906_9
1	28342699	234896_34
1	28440790	234879_30
1	28580488	234853_0
1	28586013	234850_27
1	28634873	234837_11
1	28671444	234829_29
1	28681634	234826_27
1	28715152	234812_4
1	28931635	212719_9
1	28951403	212709_18
1	28953853	212706_9
1	29081345	212654_1
1	29197828	212577_33
1	29245907	212556_6
1	29269726	212540_27
1	29352591	212491_9
1	29354863	212489_11
1	29595378	212358_24
1	29752142	246271_5
1	29862103	246241_0
1	29913286	246231_5
1	30029106	246188_33
1	30139995	246127_8
1	30160315	246115_31
1	30273441	148564_10
1	30336752	148592_2
1	30401803	148618_33	S&T
1	30515909	117520_35
1	30581958	117541_2
1	30773454	117627_27	T
1	30843714	117672_0
1	31012917	117739_27
1	31127506	117805_7
1	31162558	117825_7
1	31232462	117865_20
1	31302595	117891_10
1	31352913	117902_3
1	31518751	117972_5
1	31544745	117985_33
1	31693833	118052_0
1	31907514	118167_1
1	31992167	118204_1
1	32097905	118232_9
1	32105419	118238_1
1	32177141	118281_35
1	32345990	118350_2
1	32354875	205034_8
1	32369380	205026_9
1	32372918	205022_29
1	32676381	204878_1
1	32824120	204826_15
1	33013783	204734_7
1	33314747	310545_26
1	33400013	310524_17
1	33414445	231918_26
1	33895306	231887_24	N&T
1	33919002	231879_3
1	33932680	231876_15
1	33986395	231856_3
1	34084896	231816_9
1	34098723	231811_1
1	34213532	231784_4
1	34324436	231747_2	T
1	34451769	231712_11
1	34491156	233498_15
1	34512287	233503_18
1	34514454	233507_11
1	34546359	233522_32
1	34589758	233542_28
1	34885250	233647_34
1	34897512	233654_2
1	35300246	233687_0
1	35363713	266395_7
1	35507759	270640_10
1	35815691	262195_19
1	35815700	262196_5
1	35920591	262182_16
1	35938966	262176_19
1	35940532	262175_6
1	35950655	262173_31
1	36175019	277766_28
1	36175473	277767_2
1	36422096	299849_33
1	36455326	299865_18
1	36561770	299916_16
1	36803195	300039_9
1	36963849	300124_3
1	36969847	300127_32
1	36983018	300131_2
1	36983985	300132_10
1	37016490	300139_8
1	37153292	152317_5
1	37173067	152330_3
1	37200464	152342_25
1	37200829	152343_32
1	37219233	152354_16
1	37260678	152380_5
1	37260692	152381_9
1	37280378	152394_0
1	37315472	152414_6
1	37377364	152436_7
1	37437611	152461_17
1	37484595	152486_32
1	37614755	152532_0
1	37746216	265011_32
1	37804360	265032_28
1	37852857	265044_20
1	37913887	265054_5
1	38128704	156158_33
1	38181971	156147_7
1	38258155	156126_3
1	38262037	156123_35	S&T
1	38262376	156122_9
1	38267195	156120_3
1	38359072	156085_30
1	38494433	156006_4
1	38500936	155998_25
1	38510571	155996_15
1	38594118	155964_34
1	38687851	155934_18	T
1	38697629	155930_7
1	38723660	155916_3
1	38737800	155905_27	N
1	38768947	155894_19
1	38777369	155889_32
1	39161613	155686_34
1	39168237	155683_34
1	39256481	155632_19
1	39334158	314600_33
1	39368771	202019_15
1	39368771	202029_5	N&S&T
1	39368904	202018_18
1	39403605	202007_1
1	39443193	201996_0
1	39589195	201908_18
1	39609296	201897_33
1	39626955	201889_31
1	40082921	201646_20
1	40083948	201645_2
1	40183318	141142_0
1	40246971	141125_7	S&T
1	40267712	141116_9
1	40280237	141108_7
1	40395033	141064_25
1	40801083	246558_16
1	41201107	288468_2
1	41209079	288463_32	S
1	41351681	288378_2
1	41361891	288372_1
1	41363113	288370_24
1	41482972	81797_16
1	41661161	81728_8
1	41662085	81724_2
1	41715334	81701_15
1	41855798	81620_34
1	41986757	81546_10
1	42063175	81485_24
1	42193915	81425_32
1	42318652	81342_7
1	42409299	81299_18
1	42553301	81194_27
1	42577557	81180_5
1	42602082	81172_33
1	42746299	81100_29
1	42762494	81088_27
1	42772275	81082_4	S
1	42839960	81053_34
1	42840602	81052_2
1	42880844	81037_19
1	42910970	81006_5
1	42933121	80989_31
1	43090050	80887_33
1	43090087	80886_6
1	43147843	80842_31
1	43369804	80738_9	S&T
1	43412411	80713_25
1	43416228	80712_33
1	43442495	80704_11	S&T
1	43452592	80696_6
1	43473951	80683_19
1	43571351	80636_20
1	43628918	80626_5	S
1	43638590	80621_34
1	43829324	282361_0
1	44289440	282118_11
1	44342404	282090_10
1	44391558	282061_34
1	44627962	281940_28	N&T
1	44699767	281902_33
1	44843480	82062_20
1	44904622	82081_9
1	44958101	82100_0
1	45013096	82128_9
1	45113534	82173_27
1	45230856	82224_8
1	45353965	82289_33
1	45783036	82466_28
1	45795653	82473_35
1	45809014	82482_3
1	45809768	82483_2
1	45845498	82504_26	S&T
1	45880343	82531_17
1	45882498	82533_26	S
1	45956613	82577_25
1	46070240	82628_19
1	46412364	82782_34
1	46413073	82785_11	S
1	46563713	82852_34
1	46612918	82869_33
1	46813225	82954_33
1	46820344	82957_26
1	46851091	82970_17	N
1	47015757	83051_7
1	47395525	134228_19
1	47446400	134233_19
1	47473177	134242_11
1	47478816	134246_8
1	47557986	134286_31	N
1	47567377	134293_0
1	47652255	134324_29
1	47674674	134338_27
1	47734615	134371_0	S&T
1	47981769	134501_17
1	47987663	134506_5
1	48002004	134515_27
1	48002469	134516_1
1	48174041	134580_8
1	48211374	134596_31
1	48257227	134611_7
1	48395965	134698_1
1	48661686	134857_9
1	48723642	134888_8
1	48825639	307238_16
1	48876149	307219_28
1	48974261	307177_10	T
1	48974554	307176_7
1	48986317	307168_3
1	48998031	307164_20
1	49083049	307116_31
1	49108670	278400_29
1	49426698	110316_34
1	49474843	110292_31
1	49475182	110291_32
1	49658616	110209_18
1	49707096	110185_26
1	50033999	109996_19
1	50146632	109933_1
1	50391376	109830_8
1	50449175	109806_27	N&S
1	50493306	109787_29
1	50518771	109775_27
1	50579590	109757_5
1	50691711	109708_29
1	50901175	109635_7
1	50939020	109622_19
1	50965890	109614_4
1	50970879	109611_30
1	50991963	109595_3
1	51045601	109581_7
1	51140652	109537_3
1	51154477	109527_35
1	51331641	299122_35
1	51355084	299126_18
1	51474062	299162_33
1	51590472	299215_4
1	51601013	299221_2
1	51655320	299232_15
1	51890185	299358_16	S&T
1	52236886	185329_28
1	52331992	185357_16
1	52442215	185417_15
1	52541156	185463_11
1	52637086	185473_26
1	52653265	185479_29	S
1	52672642	185484_20
1	52691777	185496_10
1	52703963	185502_6
1	52899055	185524_28
1	52933985	185545_26
1	53173917	313674_24
1	53323514	261232_7
1	53496215	261256_3
1	53700788	314217_27
1	53878742	128333_29	N
1	53907990	128306_16
1	53920329	128300_19
1	54161661	128205_29
1	54255096	128160_10
1	55001264	127822_1
1	55004213	127820_11
1	55094063	127786_10
1	55358002	127692_24
1	55450752	127652_4
1	55623849	69284_25
1	55654484	273541_20
1	55668637	273535_7
1	55684816	273522_27
1	55699730	273505_9
1	55716661	273494_28
1	55800295	225006_19
1	55864031	224984_28
1	56055791	224915_8
1	56383020	224743_25
1	56580817	189627_31
1	56593968	189622_26
1	56773351	189539_18
1	56796102	189531_28
1	56800615	189524_27
1	56951111	189442_0
1	56962481	189439_33
1	56985558	189424_29
1	57023632	189416_17
1	57042867	189415_35
1	57048551	189410_32
1	57059950	189404_15
1	57091169	189395_17
1	57121521	189391_3
1	57193509	189355_33
1	57195047	189354_0
1	57338942	189280_18
1	57403575	189251_7
1	57419800	189245_3
1	57424320	189239_19
1	57446484	189223_15
1	57446943	189222_11
1	57533466	189179_32
1	57606500	189135_20
1	57637914	189108_0
1	57739510	250286_3	N&T
1	57828443	250310_30
1	57902742	250345_4
1	57977526	250384_25
1	58034858	281327_30
1	58062908	281335_24
1	58212875	281393_1
1	58251186	281411_25
1	58394240	281428_6
1	58481179	58667018		Complement component C3 n=1 Tax=Ruditapes decussatus TaxID=104385 RepID=C0JPJ2_9BIVA
1	58552061	281446_35
1	58552912	281447_17	S&T
1	58557157	281449_19	T
1	58572203	281451_10
1	58667633	281463_2
1	58667718	281464_2
1	58687829	281469_7
1	58699848	281475_9
1	58699977	281476_19
1	58702970	281477_34	N&T
1	58703165	281478_11	T
1	58710452	281481_20
1	58763023	281497_1
1	58791760	281501_9
1	58919450	281514_2
1	59097428	294763_25
1	59117889	294768_17	T
1	59118051	294769_6
1	59130955	294772_16
1	59170035	294779_25
1	59221066	182363_17	N&T
1	59245404	182353_16	T
1	59245502	182352_6
1	59250068	59583556		Complement component C3 n=1 Tax=Ruditapes decussatus TaxID=104385 RepID=C0JPJ2_9BIVA
1	59274635	182341_19
1	59385527	182333_34
1	59394475	182332_18
1	59403322	182330_35
1	59502405	182309_29
1	59506576	182307_26
1	59581341	182293_7	T
1	59587687	182291_0
1	59606844	182289_32
1	59665846	182281_27
1	59685891	182275_35
1	59792761	182248_9
1	59824510	182242_2
1	59858328	182232_9
1	59979011	182175_5
1	60043193	182149_2
1	60215018	182098_18
1	60223842	182095_30
1	60234304	182089_25
1	60248908	182083_27
1	60323932	182056_11
1	60325674	182054_18
1	60350123	182045_26
1	60473804	186510_16
1	60477819	186507_26
1	60535109	186479_11
1	60558114	186467_27
1	60558123	186468_4
1	60559587	186464_5
1	60898228	225340_19
1	61061663	225250_5
1	61094420	225236_4
1	61144818	225223_6
1	61474263	225070_8
1	61655877	78130_8
1	61676238	78120_27
1	61739071	78091_11
1	61790683	78063_17
1	62281313	77832_7
1	62286292	77829_5
1	62320643	77820_6
1	62327367	77817_3
1	62444043	77783_30
1	62513500	77767_5
1	62546318	77757_24
1	62581021	77745_18
1	62609998	77734_0
1	62655851	245314_19
1	62661568	245318_6	S
1	62757818	245345_31
1	62800156	245377_29
1	62874132	245410_32
1	62909965	245426_10
1	62988530	313534_3
1	63015609	313516_1	T
1	63247379	278536_17
1	63275394	143513_15	T
1	63372679	274985_28
1	63385146	274987_8
1	63385174	274988_26	N
1	63419583	275003_2
1	63464782	275014_6	T
1	63547715	247995_35
1	63570235	247998_25
1	63687653	248017_4
1	63720514	248026_26
1	63751320	248046_11
1	63799804	248056_17	N&T
1	63836556	248065_6
1	63892517	248083_2
1	64150779	265673_20
1	64163225	265669_18
1	64315807	265585_28
2	24370	169762_2
2	161736	169692_20
2	183130	169676_25
2	487080	169519_1
2	652237	169447_8
2	659419	169444_15
2	718525	169426_9
2	985176	169319_0
2	1183612	169216_2
2	1230109	169202_10
2	1255247	169199_8
2	1323772	85131_20
2	1360823	85144_33
2	1366753	85147_29
2	1370784	85150_24
2	1375062	85153_34
2	1462254	85194_27
2	1512288	85214_26
2	1690542	85285_26	S
2	1696140	85288_32
2	1726046	85298_2
2	1747741	85304_16	S&T
2	1792167	85322_25
2	1931034	85375_20
2	2176492	85467_16
2	2213332	85487_32
2	2256415	85496_10
2	2379944	85529_24
2	2410667	85545_18
2	2424591	85551_8
2	2429794	85553_5
2	2601844	85603_5
2	2683139	85635_3
2	2743007	85653_32
2	2928205	261405_33
2	2930354	261407_4
2	2950231	261415_3
2	2950558	261416_24	T
2	2962907	261422_18
2	2968928	261425_24
2	3059797	261471_1
2	3142836	261525_2	N&T
2	3151502	261530_35
2	3165661	261541_16	N&T
2	3299867	261621_34
2	3331580	290953_20
2	3396547	290925_35
2	3654314	201620_26
2	3766350	201578_25
2	3812938	201561_26
2	3864441	201533_7
2	3965343	201462_30
2	3983528	201447_19
2	4065513	201396_0
2	4270255	201316_34
2	4283618	201314_32
2	4528806	201146_34
2	4546558	201139_5
2	4671817	163544_17
2	4699433	163556_10
2	4799794	163596_27
2	5116111	163762_26
2	5165672	163777_33
2	5165780	163778_3
2	5178755	163802_17
2	5462275	163960_7
2	5490213	163973_1
2	5618347	164010_4
2	5800250	164109_19
2	5820446	164119_0
2	5843762	164132_7
2	5885451	164167_35
2	6016811	293889_35
2	6026539	293882_10	T
2	6041690	293876_5
2	6070857	293852_1
2	6209637	129538_19
2	6216796	129531_8
2	6231614	129528_34
2	6354702	129465_35
2	6395011	129447_34
2	6420149	129439_16
2	6655781	129374_20
2	6767374	172154_11
2	6811987	172171_6
2	6947271	172239_26
2	6950007	172241_32
2	7009099	172261_19	N&T
2	7014261	172264_3
2	7042732	172277_20
2	7204787	172327_28
2	7210705	172329_31	N&T
2	7235308	172337_18
2	7302844	172366_19
2	7306876	172368_15
2	7313360	172373_29
2	7314279	172374_34
2	7331175	172379_8
2	7335164	172383_5
2	7432604	172415_15
2	7568307	172453_20
2	7705490	172479_28
2	7716225	172490_9
2	7732076	172498_4
2	7734244	172500_26
2	7887993	172537_7
2	7910639	172543_33
2	7971000	188268_33
2	8062236	188309_5
2	8095394	188327_30
2	8115584	188338_18
2	8211430	188380_3
2	8355099	188435_29
2	8400745	188451_4
2	8464976	188480_26
2	8475162	188481_25
2	8478309	188482_7
2	8506742	188497_30
2	8539287	188517_35
2	8557119	188525_7
2	8943532	96534_30
2	9304088	96714_4	T
2	9390160	96749_17
2	9404117	96757_5
2	9495525	96808_17
2	9514751	96821_6	S
2	9519699	96823_2
2	9531790	96835_7
2	9610851	96870_25
2	9710928	96907_26
2	9711397	96909_2
2	9754560	96932_8
2	10080799	97007_8
2	10120837	97029_34
2	10135911	97039_6
2	10252766	97074_3
2	10268854	97080_33
2	10337014	97106_31
2	10408952	97129_1
2	10575172	257896_33
2	10721387	97268_25
2	10860736	97323_1
2	10962329	97359_0
2	11052280	97387_19
2	11064664	97392_19
2	11211347	294319_17
2	11246397	294331_7
2	11319996	294364_16	N&T
2	11460713	276763_28
2	11487904	308164_34
2	11511605	308152_10
2	11778234	308013_32
2	11779489	308010_27
2	11874754	144621_16
2	12118494	144525_31
2	12317893	144451_8
2	12333371	144446_30
2	12362169	144429_7
2	12505798	144361_3
2	12662499	144276_11
2	12688892	144267_9	T
2	12800003	144200_10
2	12975802	296518_5
2	13144413	296598_27
2	13238027	296652_8
2	13476683	296794_5
2	13726044	296967_7
2	13729582	296970_32
2	13794300	297001_32
2	13800365	297003_34
2	13853759	297027_6
2	13962344	297086_33
2	14008181	297103_32
2	14189540	297199_6
2	14220375	297210_2
2	14829205	271577_4
2	15555311	67647_31
2	15668307	67597_33
2	15714585	67573_17
2	15763212	67551_24
2	15777179	67548_31
2	15866741	67509_10
2	15904671	67502_1
2	16270435	67291_19
2	16282032	67285_19
2	16489875	67174_1	S
2	16503462	67163_24
2	16515994	67156_19
2	16575615	67113_20
2	16585220	67106_7
2	16600319	67099_35
2	16602910	67098_32
2	16819096	67072_19
2	17103835	87139_24
2	17379796	66883_15
2	17564832	66790_1
2	17670015	66735_35
2	17722640	66706_2
2	18436300	308893_27
2	18511595	308921_27
2	18621966	312989_18
2	18663748	313004_29
2	18718337	78153_33
2	18766746	78179_35
2	18774642	78186_0
2	19285781	78474_25
2	19758277	78784_18
2	19811522	78811_7
2	19866171	78853_3
2	20108613	79021_0
2	20312817	79121_15
2	20383091	79164_17
2	20466939	79182_3
2	20755977	79288_28
2	20758670	79289_20
2	20901436	79342_34
2	20948943	79359_15
2	21078370	79398_34
2	21106437	79408_11	N
2	21204841	79421_24
2	21217889	79424_5	T
2	21263395	132471_0
2	21276799	132468_8
2	21310738	132463_35
2	21338553	132459_26
2	21358938	132454_18
2	21405908	132435_35
2	21457443	132409_35
2	21548924	132370_2
2	21735235	132293_34
2	21735992	132289_0
2	21896859	132191_3
2	21901495	132187_4
2	22216943	132055_17
2	22226038	132046_19
2	22249710	132036_9
2	22325744	132011_35
2	22328481	132006_31
2	22355909	131994_17
2	22398887	131964_29
2	22592772	131860_26
2	22623945	131840_7
2	22668582	131812_35
2	22712399	131796_18
2	22728941	131784_7
2	22796849	131753_28
2	23137268	33_7
2	23341969	141_29
2	23356285	153_11
2	23383943	167_7
2	23542947	248_0
2	23657672	297_11
2	24111366	551_30
2	24180723	581_18
2	24257112	617_9
2	24574772	732_5
2	24758228	782_18
2	24839524	815_35
2	25286044	1044_31
2	25595449	1201_0
2	25919049	215327_29
2	26058985	215396_10
2	26059211	215397_5
2	26059851	215398_29
2	26112211	215419_30
2	26161969	215425_34
2	26179776	215435_20
2	26180184	215438_3
2	26223711	215452_29
2	26507448	215599_6
2	26507448	215677_30	T
2	26554228	315184_16
2	26563492	315186_9
2	26697804	311537_27
2	26766236	57088_4
2	26794103	57094_11
2	26816787	57102_31
2	26819029	57105_28
2	26820071	57106_28
2	26862670	57126_26
2	26872580	57138_33
2	27007195	57202_2
2	27088008	57238_24
2	27422275	57437_7
2	27423513	57439_33
2	27558551	57511_3	T
2	27799400	57639_34
2	27910200	57687_0
2	27980317	57729_25
2	28016404	57742_10
2	28248315	28264406		Zinc transporter 7 n=2 Tax=Pectinidae TaxID=6566 RepID=A0A210R0B6_MIZYE
2	28266108	28276622		cGMP-dependent protein kinase, isozyme 1-like n=1 Tax=Megachile rotundata TaxID=143995 RepID=UPI000258D96A
2	28303206	57917_18	N&T
2	28406406	57953_15
2	28432504	28472913		excitatory amino acid transporter 3-like n=1 Tax=Pecten maximus TaxID=6579 RepID=UPI0014581B78
2	28457053	57974_25	T
2	28480289	28502422		Amino acid transporter n=4 Tax=Crassostrea gigas TaxID=29159 RepID=K1R8Z9_CRAGI
2	28520236	58010_6	S
2	28587751	28629355		Syntaxin-7 n=1 Tax=Haliotis discus discus TaxID=91233 RepID=A0A5K7QSD4_HALDI
2	28652235	58068_28
2	28662301	58076_4
2	28733881	28743840		Dmrt1 n=1 Tax=Hyriopsis cumingii TaxID=165450 RepID=A0A646RS43_HYRCU
2	28794720	58149_30
2	28871396	58187_1
2	28912478	58203_11
2	28927594	58215_34
2	28963514	58233_6
2	29014243	58243_5
2	29166632	58258_25
2	29221053	58269_31
2	29231777	58275_32
2	29246790	58284_31
2	29258381	58287_2
2	29313042	58309_15	N&T
2	29317864	58314_5
2	29331128	58320_8
2	29447983	58381_16
2	29482325	58394_4
2	29536890	58402_35
2	29563667	58406_28
2	29628800	58425_9
2	29785215	58482_17
2	29789900	58484_2
2	30024354	58530_2
2	30139413	58596_8
2	30227586	314456_2
2	30398223	58662_18
2	30590741	77658_2
2	30638865	77635_8
2	30681052	77617_34
2	30690080	77610_7
2	30692245	77608_1
2	30939756	77466_0
2	31454903	77179_2
2	31489381	77164_31
2	31635421	77093_5
2	31728246	77065_19
2	31735725	77062_30
2	31753228	77051_0
2	31862379	77019_6
2	31958555	76986_3
2	32031196	277228_15
2	32038099	277226_18
2	32056192	277216_3
2	32072255	277223_33
2	32200122	239912_18
2	32220984	239919_19
2	32231765	239923_26	T
2	32259601	239932_0
2	32295408	239944_25
2	32320216	239950_0
2	32366914	239956_34
2	32370133	239958_11
2	32370861	239965_3
2	32418889	239982_2
2	32431345	239988_35
2	32439931	239990_8
2	32443483	239993_9
2	32460586	239999_1
2	32473158	240005_5
2	32476383	240006_28
2	32476869	240007_8
2	32493200	240011_19
2	32497918	240013_10
2	32547765	240017_4
2	32644789	32660840		Prolactin regulatory element-binding protein n=4 Tax=Pectinidae TaxID=6566 RepID=A0A210R0B7_MIZYE
2	32655144	270401_35
2	32661511	32669297		Reverse transcriptase domain-containing protein n=1 Tax=Strongylocentrotus purpuratus TaxID=7668 RepID=W4YIF3_STRPU
2	32669363	32727397		centrosome and spindle pole associated protein 1-like isoform X1 n=21 Tax=Pecten maximus TaxID=6579 RepID=UPI001458AAE2
2	32673195	270397_0	T
2	32784443	270375_0
2	32807673	270370_25
2	32837296	270362_28	T
2	32849223	32874773		serine/threonine-protein kinase WNK-like n=1 Tax=Acropora millepora TaxID=45264 RepID=UPI0010FC95CC
2	32861733	270357_34	T
2	32900360	32932824		BTB domain-containing protein n=1 Tax=Capitella teleta TaxID=283909 RepID=R7V890_CAPTE
2	32929785	255178_24
2	32933082	255179_30
2	32934485	32965413		centromere protein F-like n=3 Tax=Crassostrea virginica TaxID=6565 RepID=UPI000BAE7E67
2	32979264	32992713		geminin isoform X1 n=4 Tax=Crassostrea gigas TaxID=29159 RepID=UPI00148A2BD9
2	32987397	255204_15
2	32996847	33006820		kelch-like protein 21 n=2 Tax=Pectinidae TaxID=6566 RepID=UPI000B45E693
2	33072276	255246_32
2	33142199	255272_27
2	33180669	255278_25
2	33218917	255290_20
2	33224440	255291_33
2	33225757	255293_19	T
2	33289472	255312_33
2	33329064	255328_19
2	33384837	310207_6
2	33442127	310193_5	S
2	33478731	310183_0
2	33480059	310180_34
2	33562608	310148_18
2	33708059	235022_0
2	33798870	235057_10
2	33804570	235061_17
2	33887093	235093_18
2	33894024	235098_16
2	33964343	235132_34
2	34177370	235244_29
2	34302659	235286_34
2	34465072	3148_24
2	34491715	3143_18
2	34685490	3076_17
2	34700142	3063_33
2	35000584	309783_27
2	35007381	309789_15
2	35010778	309790_4
2	35191227	309849_32
2	35215250	249352_10	T
2	35227949	249348_17
2	35338031	249309_28
2	35616951	249244_25
2	35616981	249243_5
2	35936186	219758_5
2	35944677	219753_1
2	35961389	219748_11
2	36071080	219691_3
2	36111723	219678_18
2	36125476	219673_24	T
2	36144046	219670_16
2	36240433	219652_34
2	36303158	219614_33
2	36322265	219607_16
2	36348379	219599_31
2	36392948	219572_25
2	36496319	266614_10
2	36590566	266649_3
2	36729393	266690_35
2	36816469	104570_4
2	36816483	104571_8
2	36844360	104573_1
2	36845891	104574_33
2	36905497	104591_29
2	36939475	104603_4
2	37014091	104632_26
2	37019712	104635_2
2	37024176	104641_18
2	37037184	104649_29
2	37047290	104657_2
2	37072033	104661_8
2	37233208	104706_26
2	37240668	104710_18
2	37287300	104730_35
2	37318838	104737_17
2	37371519	104749_34
2	37459875	104775_6
2	37461732	104776_26
2	37498348	104783_34
2	37515929	104786_2	T
2	37516753	104787_34
2	37590987	104806_0
2	37594299	104808_25
2	37608051	104813_30
2	37629398	104821_2
2	37690615	104835_15	N
2	37788628	104854_9
2	37823353	104861_34	T
2	37827002	104862_27
2	37870247	104871_3	N
2	37967261	104894_17
2	38114369	104916_18
2	38135080	104919_5
2	38142719	104923_5
2	38166888	104927_3
2	38192932	104933_24
2	38222398	104940_11
2	38240669	104945_1
2	38263906	104951_1
2	38280797	104952_18	T
2	38302053	104955_34
2	38378077	104960_34
2	38396243	104963_35
2	38396392	104964_28	T
2	38424409	104971_9
2	38465313	104980_10
2	38480295	104983_27
2	38486839	104984_34
2	38563093	104992_28
2	38583336	104996_10
2	38658911	105007_5
2	38759051	105021_29
2	38895569	240785_33
2	38933736	240779_29	S
2	39004784	240766_8
2	39016301	240764_18
2	39068327	240748_4
2	39156564	240729_18
2	39257357	240698_33
2	39257444	240696_10
2	39266987	240693_31
2	39270312	240692_10
2	39298960	240688_17
2	39314138	240682_4
2	39314874	240681_24	S
2	39340810	240676_18
2	39414185	240665_0
2	39469581	262838_24
2	39538798	262824_0
2	39555552	262820_27
2	39572766	262817_35
2	39635765	262806_26
2	39688980	262802_27
2	39741480	262798_1
2	39767209	262794_34
2	39904833	276180_3
2	39904839	276179_7
2	39971790	276172_17
2	40021871	129080_1
2	40050660	129089_2
2	40052338	129090_3
2	40119730	129101_19
2	40131195	129103_31
2	40131899	129106_5
2	40157796	129112_32
2	40246021	129125_5
2	40325422	129134_35
2	40356986	129143_20
2	40372627	129144_15
2	40383762	129149_24	T
2	40384068	129150_1
2	40384456	129152_30	T
2	40387919	129157_7
2	40423198	129165_7
2	40472681	129172_2
2	40487789	129180_28
2	40494445	129181_17
2	40518613	129190_8
2	40615451	129205_4
2	40615459	129206_2	T
2	40645249	129212_34
2	40650405	129215_1
2	40656481	129216_11
2	40662614	129220_34
2	40732142	129231_27
2	40742562	129234_25
2	40782919	129247_27
2	40784637	129248_2
2	40784957	129249_3
2	40785113	129250_31
2	40791049	129255_32
2	40862657	129267_9	S&T
2	40890735	129277_29
2	40988583	129295_28
2	40998998	129302_35
2	41019784	129315_6
2	41062104	129324_28
2	41093801	129328_29
2	41093875	129329_18
2	41137856	129346_30
2	41139728	129347_2	T
2	41141491	129348_26
2	41323828	195807_18
2	41453155	195756_34
2	41590228	195683_25
2	41670267	195646_35	N&T
2	41705636	195632_19
2	41719370	195628_18
2	41719971	195626_35
2	42058773	309667_1
2	42119989	309698_24
2	42212081	117140_10
2	42253852	117117_2
2	42323104	117076_25
2	42330619	117075_9
2	42394612	117038_20
2	42517032	116973_24	S
2	42646184	116915_24
2	43026918	287246_8
2	43226217	287152_5
2	43403216	257338_32
2	43430794	257329_29
2	43453313	257321_20
2	43823523	291396_3
2	43827067	291393_11
2	43889702	291358_5
2	43947306	291342_7
2	44058875	312057_24
2	44084935	312073_19
2	44197645	54146_27
2	44257802	54179_5
2	44321371	54198_16
2	44334387	54210_17
2	44374261	54222_5	S&T
2	44549608	54311_28
2	44575218	54329_6
2	44817968	54435_1
2	44976494	54502_8
2	44994310	54518_1
2	45017355	54532_30
2	45226028	54602_27
2	45253651	54606_28
2	45296415	54622_19	N
2	45309785	54629_28
2	45394789	54680_17
2	45460305	54717_15
2	45577200	54115_11
2	46159239	53820_4
2	46159400	53819_35
2	46203270	53808_32
2	46269509	53786_5
2	46609582	172590_2
2	46686342	172624_7
2	46846098	172743_7
2	46892316	172761_25
2	46902725	172766_4
2	46930700	172791_3
2	46937963	172797_28
2	46968975	172816_10
2	46980139	172820_35
2	46993185	172831_19
2	46993899	172832_29
2	47095326	172884_17
2	47120659	172900_27
2	47203330	172936_35
2	47210232	172939_19	T
2	47522138	173061_34
2	47564345	173087_31	S&T
2	47792486	2721_27
2	47909247	2790_0
2	47961544	2810_30
2	48198498	2933_1
2	48356477	39353_11
2	48493473	39328_32
2	48498013	39324_29
2	48502954	39319_33
2	48561674	39292_35
2	48564412	39289_26
2	48681489	39231_17
2	48708478	39212_27
2	48828070	39137_31
2	49248525	38941_16
2	49274788	38931_17
2	49294454	38918_19
2	49339525	38902_2
2	49350748	38900_7
2	49358106	38896_11
2	49493565	38829_32
2	49503383	38826_6
2	49689656	38713_28
2	49900122	38610_6
2	49977997	38577_8
2	50229156	38478_3
2	50305410	42735_27
2	50416476	42795_20
2	50514453	42856_5
2	50615650	42898_7
2	50616325	42899_0
2	50783383	42985_1
2	50904069	43037_25
2	51059926	43080_24
2	51095708	43082_27
2	51184923	43121_5
2	51237572	43142_3
2	51265092	43154_34
2	51285386	43161_33
2	51301168	43168_11
2	51343637	43187_5
2	51412575	43202_29
2	51528627	43235_33
2	51586305	43256_32
2	51592083	43258_27
2	51641146	43282_35
2	51688130	43302_6
2	51727563	43317_29
2	51749136	43323_19
2	51756415	43328_29
2	51778954	43342_25
2	51796744	43359_16
2	51868922	43386_27
2	51900707	43396_15
2	51907485	43399_25
2	51966569	43422_35
2	52042473	43450_26
2	52206136	43522_27
2	52263645	43551_17
2	52291616	43562_19
2	52374200	43595_6
2	52375688	43597_26
2	52439121	43635_10
2	52541001	210324_7
2	52546511	210318_7
2	52557051	210309_17	N&T
2	52566020	210305_31
2	52607991	210284_30
2	52611212	210283_9
2	52622594	210273_33
2	52623075	210271_5
2	52705100	210225_0
2	52768101	210190_24
2	52941832	210113_30
2	53027192	210073_16
2	53049423	210062_26
2	53141530	210003_30
2	53319006	209918_18
2	53376997	209886_33
2	53498845	183059_2
2	53570123	183098_4
2	53580541	183114_10	N&T
2	53588954	183120_2
2	53805201	183237_25	S
2	53959043	183376_11
2	54063297	309456_1
2	54149506	309493_2
2	54264673	309539_30
2	54279177	309547_16
2	54291717	309557_4
2	54299093	309562_5
2	54325866	208759_25	S&T
2	54338125	208755_3
2	54338144	208754_4
2	54423559	208723_18
2	54479124	208700_9
2	54604838	208617_26
2	54677069	208570_8
2	54677982	208567_19
2	54748649	208518_2
2	54765950	208502_9
2	54783700	208488_27	T
2	54818329	208466_27
2	54879938	208433_20
2	55087412	208312_29
2	55248052	274863_15
2	55419100	295299_2
2	55517641	302149_6
2	55620392	302117_17
2	55623589	302112_34
2	55623629	302111_4
2	55673656	302099_1
2	55684236	302089_7
2	55692389	302083_5
2	55729590	302063_11
2	56027904	301949_1
2	56035055	301946_8
2	56089619	301928_29
2	56148912	301905_33
2	56150230	301900_15	S&T
2	56153603	301897_1
2	56165366	301896_5
2	56196170	229257_33
2	56242478	229265_16
3	255869	276368_35
3	495445	173853_17
3	514331	173849_33	N&T
3	518177	173846_8
3	854775	173598_25
3	861908	173596_20
3	1045189	173497_26
3	1051441	173491_4
3	1089555	173461_18
3	1130150	173423_27
3	1218114	173374_28
3	1271690	173351_1
3	1321297	173323_0
3	1408595	173293_30
3	1780913	65201_27
3	1971921	65095_34
3	1971970	65094_20
3	1998611	65083_35
3	2003177	65080_9
3	2015975	65074_24
3	2102198	65031_31
3	2299649	64911_27
3	2560664	64785_6
3	2902552	64546_2
3	2930968	64527_19	N
3	2997156	132505_8
3	3223767	132641_3
3	3351358	132718_6
3	3351397	132719_35
3	3436102	132764_18
3	3636631	132856_10
3	3657569	132863_10
3	3802250	132877_19
3	3825956	132881_11
3	3838917	132882_25
3	3851009	132887_5
3	4150333	4266478		dynein heavy chain 3, axonemal-like isoform X2 n=1 Tax=Crassostrea gigas TaxID=29159 RepID=UPI00148AAA37
3	4203462	133092_3
3	4229687	133106_24
3	4266730	4271351		Protein quiver n=1 Tax=Crassostrea gigas TaxID=29159 RepID=K1PIU5_CRAGI
3	4279635	4287622		Protein quiver n=2 Tax=Pectinidae TaxID=6566 RepID=A0A210PUH1_MIZYE
3	4292438	4312589		Luc7-like protein 3 n=2 Tax=Pectinidae TaxID=6566 RepID=A0A210QCR5_MIZYE
3	4313430	4328527		Eukaryotic peptide chain release factor GTP-binding subunit ERF3B n=3 Tax=Crassostrea TaxID=6564 RepID=K1RCY7_CRAGI
3	4316244	133146_9	S
3	4334714	133157_29	N&T
3	4410289	4412391		Endo/exonuclease/phosphatase domain-containing protein n=1 Tax=Lottia gigantea TaxID=225164 RepID=V4BDH6_LOTGI
3	4428047	4428361		FHA domain-containing protein n=4 Tax=Strongylocentrotus purpuratus TaxID=7668 RepID=W4YQC5_STRPU
3	4432662	4432956		FHA domain-containing protein n=4 Tax=Strongylocentrotus purpuratus TaxID=7668 RepID=W4YQC5_STRPU
3	4439932	4441593		rRNA methyltransferase 2, mitochondrial-like n=1 Tax=Pecten maximus TaxID=6579 RepID=UPI001458BF71
3	4455659	4473432		dynein intermediate chain 3, ciliary isoform X1 n=8 Tax=Crassostrea TaxID=6564 RepID=UPI00148A5872
3	4473461	4501107		AP-5 complex subunit zeta-1 n=2 Tax=Pectinidae TaxID=6566 RepID=A0A210PH17_MIZYE
3	4502276	4516646		BTB/POZ domain-containing protein KCTD5 n=2 Tax=Crassostrea TaxID=6564 RepID=UPI0005C37F5D
3	4537029	4541323		polycystin-1-like n=1 Tax=Saccoglossus kowalevskii TaxID=10224 RepID=UPI0003F096B6
3	4861536	181080_9
3	4996294	181177_32
3	5076361	181205_4
3	5180982	181246_5
3	5195165	181251_8
3	5314692	181305_32
3	5317111	181307_34
3	5325144	181317_18
3	5409202	181356_33
3	5431401	181365_24
3	5433157	181368_30
3	5435831	181369_19
3	5462997	181377_26
3	5467687	181383_24
3	5524676	181406_11
3	5623906	181452_29
3	5648991	181462_34
3	5719530	181499_9
3	5791241	181547_8
3	5816203	181564_9
3	5871064	181586_6
3	5881814	181590_1
3	6107187	158493_1
3	6108811	158494_10
3	6109921	158496_24
3	6228401	158544_5	S&T
3	6325709	158604_7
3	6333346	158610_18
3	6359487	158625_24	S
3	6512870	158715_10
3	6663828	158805_18
3	6847742	158929_5
3	6924879	158988_31
3	7015687	159037_29
3	7016070	159039_28
3	7348651	159183_5	S
3	7412310	159218_35
3	7480910	7593653		Eukaryotic elongation factor 2 kinase n=9 Tax=Crassostrea TaxID=6564 RepID=K1RAD5_CRAGI
3	7486078	295550_19
3	7570703	241807_0
3	7580592	241810_30
3	7595462	7607268		Actin-related protein 2/3 complex subunit n=1 Tax=Elysia chlorotica TaxID=188477 RepID=A0A3S1BD91_ELYCH
3	7609351	7641037		Canopy-like protein 3 n=1 Tax=Crassostrea gigas TaxID=29159 RepID=K1QUP8_CRAGI
3	7634835	241831_26	S&T
3	7656575	7667137		Enoyl-CoA delta isomerase 1, mitochondrial n=2 Tax=Mizuhopecten yessoensis TaxID=6573 RepID=A0A210QSU1_MIZYE
3	7763283	7766373		Visual pigment-like receptor peropsin n=1 Tax=Mizuhopecten yessoensis TaxID=6573 RepID=A0A210QUL7_MIZYE
3	7788384	7892143		Rap guanine nucleotide exchange factor 6 n=15 Tax=Mizuhopecten yessoensis TaxID=6573 RepID=A0A210QWA4_MIZYE
3	7887294	241956_0	S
3	7894016	7930385		Phosphoinositide 3-kinase adapter protein 1 n=1 Tax=Mizuhopecten yessoensis TaxID=6573 RepID=A0A210QW43_MIZYE
3	7997568	242019_10
3	8067696	8068148		polycystin-1-like isoform X1 n=2 Tax=Aplysia californica TaxID=6500 RepID=UPI00065B9796
3	8070304	8098197		Polycystin-1 n=5 Tax=Mizuhopecten yessoensis TaxID=6573 RepID=A0A210R4X5_MIZYE
3	8074971	242059_35
3	8101097	8108136		Ig-like V-type domain-containing protein FAM187A n=1 Tax=Mizuhopecten yessoensis TaxID=6573 RepID=UPI000B457D53
3	8133569	8171568		nephrin-like n=1 Tax=Mizuhopecten yessoensis TaxID=6573 RepID=UPI000B45D1BE
3	8311093	140343_18
3	8639272	140184_20
3	8916565	140024_29	S
3	8962837	140005_3
3	9027164	139978_7
3	9037607	139973_10
3	9043311	139969_25
3	9101887	139944_28
3	9108856	139938_11
3	9183012	139915_8
3	9313962	139836_10
3	9609419	9615134		Putative C1q domain containing protein MgC1q70 n=1 Tax=Mytilus galloprovincialis TaxID=29158 RepID=F0V4A7_MYTGA
3	9617894	9631919		trithorax group protein osa n=3 Tax=Crassostrea TaxID=6564 RepID=UPI0005C3CD51
3	9669145	9687738		Target of rapamycin complex subunit lst8 n=3 Tax=Crassostrea TaxID=6564 RepID=K1QE38_CRAGI
3	9674242	139671_1
3	9684571	139668_6
3	9689288	9710369		Low-density lipoprotein receptor-related protein 8 (Fragment) n=1 Tax=Araneus ventricosus TaxID=182803 RepID=A0A4Y2TUL3_ARAVE
3	9705966	139663_3
3	9710309	139662_33	N&T
3	9720492	9729785		Lipoprotein receptor n=1 Tax=Callinectes sapidus TaxID=6763 RepID=H6CSZ0_CALSI
3	9723883	139659_6
3	9746494	9759792		lysosomal acid lipase/cholesteryl ester hydrolase-like n=1 Tax=Pecten maximus TaxID=6579 RepID=UPI001458DA67
3	9757305	287129_4	T
3	9760496	9781094		lysosomal acid lipase/cholesteryl ester hydrolase-like n=1 Tax=Pecten maximus TaxID=6579 RepID=UPI001458DA67
3	9789844	287115_3	N&T
3	9794331	287114_6
3	9829906	9844745		coiled-coil domain-containing protein 96-like isoform X1 n=1 Tax=Pecten maximus TaxID=6579 RepID=UPI001458AF45
3	9834811	287104_0
3	9856898	9863093		ADP-ribosylation factor-like protein 16 n=1 Tax=Lingula unguis TaxID=7574 RepID=A0A1S3JXV3_LINUN
3	9877131	287090_19	T
3	9905373	287085_30	S
3	9907991	9937672		Histone H2A n=8 Tax=Pancrustacea TaxID=197562 RepID=A0A087ZWQ7_APIME
3	9915419	287079_32
3	9915953	287078_0
3	9940493	287074_16
3	10042216	287046_4
3	10067173	287041_31
3	10103187	287034_5	T
3	10106518	287033_0
3	10120548	287028_4
3	10143572	10247292		FAD-dependent oxidoreductase domain-containing protein 2 n=2 Tax=Pectinidae TaxID=6566 RepID=A0A210R4C7_MIZYE
3	10202152	209251_31
3	10226124	209256_4
3	10255942	10311438		nuclear distribution protein nudE homolog 1-like isoform X1 n=3 Tax=Pectinidae TaxID=6566 RepID=UPI0014580191
3	10264699	209265_33
3	10269042	209268_33
3	10325304	10331610		Lipoprotein receptor n=1 Tax=Callinectes sapidus TaxID=6763 RepID=H6CSZ0_CALSI
3	10336682	10386459		3'-phosphoadenosine-5'-phosphosulfate synthase n=11 Tax=Crassostrea TaxID=6564 RepID=K1R185_CRAGI
3	10366886	209287_8
3	10407569	209292_33	T
3	10497122	209302_35
3	10498160	209303_18
3	10506089	209304_0
3	10518170	10655541		Phosphatidate cytidylyltransferase n=3 Tax=Pectinidae TaxID=6566 RepID=A0A210PUB6_MIZYE
3	10520352	209307_31
3	10521669	209308_4
3	10524540	209309_24
3	10539463	209311_11	T
3	10558575	209314_6
3	10560913	209315_27	T
3	10575314	209321_34	S&T
3	10592414	209327_1
3	10592466	209328_32
3	10663076	209338_32
3	10681520	209341_25
3	10699395	10701484		Reverse transcriptase domain-containing protein n=1 Tax=invertebrate metagenome TaxID=1711999 RepID=A0A2H9T4I8_9ZZZZ
3	10717615	10734845		Low-density lipoprotein receptor-related protein 8 (Fragment) n=1 Tax=Araneus ventricosus TaxID=182803 RepID=A0A4Y2TUL3_ARAVE
3	10797301	209353_3	S&T
3	10806835	10892722		RING-type E3 ubiquitin transferase n=2 Tax=Pectinidae TaxID=6566 RepID=A0A210QSZ9_MIZYE
3	10860302	209366_3
3	10891741	209375_34
3	10964148	209394_17
3	11007366	209403_3
3	11007400	209404_33
3	11037193	209410_29
3	11045830	209415_1
3	11070011	209422_34	T
3	11087359	209423_24
3	11353125	275087_16	N&T
3	11400060	275079_34
3	11406759	275077_34
3	11446068	296323_33
3	11488220	296072_24	T
3	11659726	247038_20
3	11660855	247039_8
3	11666248	247040_17	N&T
3	11725570	247041_24
3	11726681	247043_11
3	11736601	247044_5	N&T
3	11785635	247053_10
3	11813060	247060_31
3	11814337	247061_31
3	11818983	247063_17
3	11995881	247097_20
3	12060038	247104_35
3	12231394	182378_33
3	12240263	182381_28
3	12277224	12292944		Solute carrier family 22 member 21 n=4 Tax=Crassostrea gigas TaxID=29159 RepID=K1Q014_CRAGI
3	12293817	12307265		Geranylgeranyl pyrophosphate synthase n=1 Tax=Meretrix meretrix TaxID=291251 RepID=A0A1L1ZNK9_MERMT
3	12308722	182393_16	N&T
3	12320602	182395_18
3	12349039	182398_25
3	12402902	182408_20
3	12415320	12471369		Paired box protein Pax-2-A n=15 Tax=Crassostrea TaxID=6564 RepID=K1QYI7_CRAGI
3	12495388	12526137		lysosomal alpha-glucosidase-like n=1 Tax=Octopus vulgaris TaxID=6645 RepID=UPI00114107BB
3	12510619	182422_25	T
3	12514341	182423_4	T
3	12519799	182425_4
3	12604657	182446_7
3	12616994	182447_9
3	12647643	12648328		sporulation-specific protein 15-like n=1 Tax=Saccoglossus kowalevskii TaxID=10224 RepID=UPI0003F0B873
3	12657016	182458_32	N&T
3	12665171	182460_31
3	12719215	12746847		Carboxylic ester hydrolase n=1 Tax=Lottia gigantea TaxID=225164 RepID=V3ZX52_LOTGI
3	12745016	182477_34	S&T
3	12777630	182483_5
3	12798213	12828297		ATPase family AAA domain-containing protein 5-like isoform X1 n=2 Tax=Pecten maximus TaxID=6579 RepID=UPI0014585F3B
3	12799562	182494_5
3	12812962	182497_28
3	12820283	182500_24
3	12846773	12884453		Serine/threonine-protein phosphatase n=26 Tax=Lophotrochozoa TaxID=1206795 RepID=A0A2C9K7B6_BIOGL
3	12865550	182508_25
3	12867194	182509_8
3	12875543	182510_16	T
3	12884215	182516_30
3	12948520	182536_15
3	12975458	182545_35
3	13006181	13014014		THAP-type domain-containing protein n=1 Tax=Scylla olivacea TaxID=85551 RepID=A0A0P4WG75_9EUCA
3	13034174	13043588		tubulin polymerization-promoting protein family member 2-like isoform X1 n=3 Tax=Octopus TaxID=6643 RepID=UPI00071CDB7C
3	13040087	182561_31
3	13074336	13106292		Arf-GAP with dual PH domain-containing protein 1 n=1 Tax=Mizuhopecten yessoensis TaxID=6573 RepID=A0A210PFK7_MIZYE
3	13115724	182578_6
3	13116145	182579_34
3	13225545	182618_19
3	13410301	90362_1
3	13421457	90364_0	T
3	13426755	90368_4
3	13431913	90370_18
3	13461237	90378_1
3	13492050	90385_25
3	13492790	90386_9
3	13500522	90389_24
3	13502963	90391_27
3	13599678	90426_1
3	13631551	90434_18
3	13806812	90478_34
3	13909338	90508_10
3	14056822	90562_3
3	14097213	90577_2
3	14320110	90678_35
3	14330283	90683_10	T
3	14330338	90684_10
3	14478816	90740_24
3	14524060	90767_8
3	14667805	90847_8
3	14786291	90917_25
3	14986960	91015_17
3	15098877	91079_35
3	15099171	91081_31
3	15200918	91139_27
3	15218090	91148_34
3	15241898	91154_29
3	15280963	91166_32
3	15312221	91173_33	T
3	15368603	91188_30
3	15502430	91227_2
3	15611254	91269_11
3	15686795	91313_26
3	15988694	311164_3
3	16421101	122232_27
3	16424578	122231_11
3	16521865	122200_28
3	16655150	122151_28
3	16751273	122119_32
3	16854257	122073_29
3	17009588	122001_32
3	17012838	122000_9
3	17087788	121988_18
3	17091066	121986_33
3	17166067	121959_34
3	17166742	121956_32
3	17166745	121957_19
3	17371476	121853_6
3	17491191	121802_2
3	17515953	121797_26
3	17523752	121794_20
3	17533128	121790_34
3	17571810	121778_19
3	17625584	121749_31
3	17927686	17943490		COP9 signalosome complex subunit 3 n=3 Tax=Crassostrea TaxID=6564 RepID=K1QYH6_CRAGI
3	17944248	17958244		5'(3')-deoxyribonucleotidase, cytosolic type-like isoform X1 n=1 Tax=Aplysia californica TaxID=6500 RepID=UPI00035A0F25
3	17958982	121583_5
3	18103564	121491_15
3	18103734	18107011		Palmitoyltransferase n=1 Tax=Mizuhopecten yessoensis TaxID=6573 RepID=A0A210PPG8_MIZYE
3	18148873	121465_32	S&T
3	18151080	121463_4	T
3	18184262	295234_5
3	18193812	18235371		proline-rich extensin-like protein EPR1 n=1 Tax=Callithrix jacchus TaxID=9483 RepID=UPI00084077F8
3	18283410	119178_4
3	18295246	18301052		E3 ubiquitin-protein ligase PDZRN3-like n=1 Tax=Crassostrea virginica TaxID=6565 RepID=UPI000BAEB948
3	18728398	118937_15
3	18828710	118902_20
3	18968723	118841_15
3	19006613	118815_35
3	19030309	118806_35
3	19083487	118784_16
3	19151558	118764_5
3	19205473	118733_8
3	19205888	118732_35
3	19248002	118718_26
3	19309026	118672_20
3	19336841	118658_9
3	19502279	118604_34
3	19538282	118581_35
3	19627724	118539_34
3	19726396	118499_20
3	19830714	118472_16
3	19861955	118454_25
3	19882896	118445_0
3	19925455	118430_34	N
3	19932343	118425_4
3	20024910	118386_15
3	20343484	109368_29
3	20371659	109347_31
3	20371697	109346_3
3	20403026	109333_4
3	20414665	109322_0
3	20471879	109283_30
3	20507333	109261_27
3	20533367	109247_10
3	20581612	109210_32
3	20615743	109185_24
3	20919835	109004_24
3	21059512	108936_20
3	21116830	108902_5
3	21138551	108888_8
3	21312588	108819_8
3	21361572	108781_28
3	21366076	108779_24
3	21768217	108693_18
3	21773141	108690_25
3	21932781	108624_1
3	21954648	108608_24
3	22201962	137941_6
3	22385735	137890_3
3	22400520	137878_25
3	22479742	137838_11
3	22539174	137789_9
3	22649292	137715_8
3	22707553	137688_4
3	22839086	137647_28
3	22911660	137633_17
3	23020400	137586_30
3	23096163	137553_28
3	23104778	137550_7
3	23112534	137546_18
3	23205259	137508_30
3	23246022	137486_24
3	23260462	137481_8
3	23279075	137471_15
3	23318332	137456_19
3	23325953	137454_9
3	23380101	137432_20
3	23413586	137418_5
3	23414351	137417_6
3	23609684	137335_10
3	23620408	137327_19
3	23624227	137325_33
3	23652694	137301_2
3	23737882	137253_17
3	23806943	180467_2
3	23892552	180401_7
3	24057674	180293_32
3	24060014	180290_28
3	24169706	180228_10
3	24262207	180155_11	N&S&T
3	24676965	302709_2
3	24801021	302679_15
3	24820298	302658_10
3	25140863	302466_10
3	25315058	98647_28
3	25547058	98769_31
3	25618645	98816_0
3	25881697	98997_9
3	25905380	99004_20
3	25917417	99008_29
3	25948581	99016_0
3	26014593	99043_31
3	26027067	99049_34
3	26036553	99051_17	N&T
3	26043057	99055_3
3	26571069	99305_0
3	26814452	99407_18
3	26920511	99436_19
3	26925459	99439_9
3	26968760	99444_31
3	26975326	99446_16
3	27054679	99460_33
3	27066409	99461_32
3	27083511	99464_11	S&T
3	27094162	99468_33
3	27101221	99472_15
3	27132656	99482_11
3	27201180	99504_27
3	27286637	99531_24
3	27286797	99532_5
3	27365072	99573_31	N
3	27411560	99590_0
3	27862348	62171_16
3	27866451	62172_5
3	28023075	62282_2
3	28040518	62290_31
3	28055040	62296_9
3	28059634	62297_4
3	28068630	62301_27
3	28283492	62366_11
3	28405242	62401_3
3	28412158	62405_6
3	28412181	62406_19
3	28455671	62414_27	N&T
3	28457802	62416_5
3	28469821	62419_11
3	28481023	62426_29
3	28491282	62429_16
3	28493911	62433_25
3	28533738	62459_5
3	28773582	62586_35
[truncated: 7,542 more rows]

## Sheet: Supplementary Table 4
Supplementary Table 4: Summary of the most consistent genomic windows in the Cerastoderma edule genome subjected to divergent selection in the Northeast Atlantic identified by the presence of consecutive outliers used as seeds to expand the window ± 250 kb from the external outliers. In bold type genomic windows including three or more outliers (window length column) and showing strong linkage di…
								outlier type
chromosome	chromosome size (Mb)	window start (bp)	window length (bp)	outlier pairwise LD significance	average LD (r2)	no. consistent outliers	consecutive outlier groups (singles) in the window	T	N	S	N&T	S&T	N&S&T	no. genes in window
1	64609245	646	588472	all P < 0,05 some P=0	0.223	4	3 (1)				3		1	8
		11956696	1106551	all P = 0	0.202	8	2, 2, 2 (2)	6			1	1		15
		26065076	54425	no		4	2 (2)	1		2		1		10
		58394240	1009082	all P < 0,01 half P = 0	< 0,05	7	2, 2, 2 (1)	4			2	1		2
2	56319168	28248315	458566	no		3	2 (1)	1		1	1			6
		32644789	427487	all P < 0,05 some P = 0	0.099	3	2 (1)	3						8
3	55987847	4150333	386696			2	2			1	1			13
		7412310	721259			2	2			1		1		11
		9609419	1197416	all P < 0,01	< 0,05	11	2, 2 (7)	6		1	2	2		18
		12277224	838921	all P < 0,001 most P=0	0.059	6	2 (4)	3			2	1		11
		17927686	36756			2	2	1				1		5
4	52087795	15892289	1543748	all P < 0,001 most P=0	0.298	12	2, 2 (8)	4		1	6	1		20
5	50828891	9930776	539286	no		3	2 (1)	1		1		1		7
		34989317	480451	some P < 0,05		4	2 (2)		1		3			7
		46615245	504204			2	2		1		1			5
6	40237005	6690837	376141			2	2	1				1		5
		8126174	490090	all P < 0,0001 most P = 0	0.293	7	3, 3 (1)	3			1	3		8
		9116645	653142	all P < 0,0001 most P = 0	0.106	6	2 (4)	4			1	1		9
7	39934596	4298415	1006581	all P < 0,01 several P = 0	< 0,05	4	2 (2)	1		1	2			12
8	39684391	9990487	504836	all P<0,05	< 0,05	3	2 (1)	2			1			9
		10984995	355896	no		3	3	1		1		1		7
		15416673	484821			2	2	1				1		5
		21335575	590028	all P <0,05	< 0,05	3	2 (1)	2				1		5
		25946003	492992	some P<0,05	< 0,05	3	2 (1)		1			2		8
		32847177	435484			2	2	1		1				6
9	39070162	1783584	458601			2	2	1	1					5
		23738293	908669	no		4	3 (1)	1	1	1		1		11
		27892442	353409	some P < 0,05		3	2 (1)	2		1				4
		33874481	393285			2	2							3
10	38264924	2629490	426165			2	2	1			1			8
		16594570	502521			2	2	2						7
		34536381	643661	no		3	2 (1)	1			1	1		9
11	38197540	4193426	649117			2	2			1	1			10
		8123743	504649			2	2					2		11
		9089625	457023			2	2	1	1					5
		10533397	340013			2	2	1			1			7
12	36327582	10602209	456125			2	2	1		1				9
		26794451	696878	all P<0,05 some P = 0	0.073	3	2 (1)	1				1	1	11
		30086514	609243	some P < 0,05		3	2 (1)	1		1	1			10
13	35955507	10389731	601416	all P<0,05 several P = 0	0.104	4	3 (1)	3	1					8
		14943601	528516	several P < 0,05		3	2 (1)					3		8
		29129651	588974	all P = 0	0.091	3	2 (1)	1			2			8
14	33816358	25661638	496405	all P<0,01	< 0,05	3	2 (1)	1				2		6
15	31726440	17807857	503718			2	2	1		1				4
		22210658	384382			2	2	1			1			7
16	31510408	1859546	343669			2	2	2						3
		9608402	1182829	all P < 0,05 most P < 0,001	< 0,05	6	2 (4)	5			1			12
		14319411	471138			2	2	2						4
		24206596	415274			2	2	2						7
17	26587828	3959465	503841			2	2	2						10
		9623498	18832			2	2	1			1			2
		11843547	61808			2	2	1				1		6
		18898864	464863			2	2	2						7
		26069988	223197			2	2	1		1				5
18	22603465
19	21711631	14251136	754362			2	2			1		1		7
		18312669	1232076	all P < 0,05	< 0,05	6	2 (4)	3	1	2				12

## Sheet: Supplementary Table 5
Supplementary Table 5: List of genes and associated GO terms on the most consistent genomic windows under divergent selection
							GO
chromosome	start	end	annotation	Genbank Acc. No.	Species best hit	Evalue	BP	MF	CC
1	646	1945	P2X purinoceptor 7-like	XP_033727468.1	Pecten maximus	5e-47
1	307581	347806	C-1-tetrahydrofolate synthase, cytoplasmic	XP_011452618.2	Crassostrea	0
1	351067	358752	enhancer of rudimentary homolog	XP_011421062.1	Crassostrea	0
1	380424	385810	Sperm protein (Fragment)	AGJ90065.1	Haliotis fulgens	8e-137	calcium ion binding GO:0005509
1	438726	480400	E3 ubiquitin-protein ligase HECTD1-like isoform X5	XP_033735287.1	Pecten maximus	5e-19
1	557250	588472	FERM domain-containing protein 6	OWF537551	Pectinidae	3e-80
1	1195696	1216118	kelch domain-containing protein 2-like	XP_013415014.1	Lingula unguis	2e-13
1	1262441	1344698	Non-specific serine/threonine protein kinase	XP_011444119.2	Pectinidae	0		ATP binding GO:0005524; MAP kinase kinase kinase kinase activity GO:0008349; protein serine kinase activity GO:0106310; protein threonine kinase activity GO:0106311
1	1356484	1399978	PALP domain-containing protein	XP_009059437.1	Lottia gigantea	0
1	1403140	1425633	Neuronal PAS domain-containing protein 4	OWF55684.1	Mizuhopecten yessoensis	2e-50		protein dimerization activity GO:0046983
1	1451653	1550511	Exonuclease 1	XP_021367142.1	Mizuhopecten yessoensis	0	DNA repair GO:0006281	metal ion binding GO:0046872; DNA binding GO:0003677; 5'-3' exodeoxyribonuclease activity GO:0035312; endonuclease activity GO:0004519	nucleus GO:0005634
1	1605012	1606834	XK-related protein	XM_035835630.1	Branchiostoma floridae	0			integral component of membrane GO:0016021; cytoskeleton GO:0005856
1	1631224	1680900	Protein YIPF	XP_011455790.2	Crassostrea gigas	0			integral component of membrane GO:0016021
1	1722789	1740152	kelch-like protein diablo	XP_033733267.1	Crassostrea virginica	7e-44
1	1853936	1931545	Cyclin-dependent kinase-like 1	XP_011446410.1	Crassostrea	0		ATP binding GO:0005524; protein serine/threonine kinase activity GO:0004674
1	2120836	2121536	Reverse transcriptase domain-containing protein (Fragment)	RUM94525.1	Thiothrix sp.	3e-23
1	2162056	2162793	Exodeoxyribonuclease III	SHE21819.1	Bathymodiolus brooksi	3e-17		exodeoxyribonuclease III activity GO:0008853
1	2163256	2164569	Exodeoxyribonuclease III	SHE21819.1	Bathymodiolus brooksi	2e-87		exodeoxyribonuclease III activity GO:0008853
1	95663	101036	hemicentin-2-like	XP_021362685.1	Mizuhopecten yessoensis	1e-16
1	2204813	2205664	DUF4817 domain-containing protein	XP_033745047.1	invertebrate metagenome	0
1	2245967	2250483	Ubiquitin conjugation factor E4 B	XP_035825781.1	Pectinidae	0	ubiquitin-dependent protein catabolic process GO:0006511	ubiquitin-ubiquitin ligase activity GO:0034450	ubiquitin ligase complex GO:0000151
1	2297691	2309170	ATP-dependent DNA helicase PIF1	XP_028513424.1	Exaiptasia pallida	5e-78
1	102831	105536	nephrin-like	XP_033759163.1	Pecten maximus	9e-147
2	32644789	32660840	Prolactin regulatory element-binding protein	XP_033737895.1	Pectinidae	0			integral component of membrane GO:0016021
2	32661511	32669297	Reverse transcriptase domain-containing protein	XP_030850087.1	Strongylocentrotus purpuratus	1e-153	DNA integration GO:0015074; DNA recombination GO:0006310	DNA binding GO:0003677
2	32669363	32727397	centrosome and spindle pole associated protein 1-like isoform X1	CAC5365338.1	Mytilus coruscus	6e-10
2	32849223	32874773	serine/threonine-protein kinase WNK-like	XP_029190652.1	Acropora millepora	0
2	32900360	32932824	BTB domain-containing protein	ELU11985.1	Capitella teleta	1e-176		actin binding GO:0003779
2	32934485	32965413	centromere protein F-like	XP_022311665.1	Crassostrea virginica	4e-35
2	32979264	32992713	geminin isoform X1	XP_034313172.1	Crassostrea gigas	0
2	32996847	33006820	kelch-like protein 21	XP_033738669.1	Pectinidae	5e-177
3	12277224	12292944	Solute carrier family 22 member 21	CAC5394467.1	Mytilus coruscus	5e-162		transmembrane transporter activity GO:0022857	integral component of membrane GO:0016021
3	12293817	12307265	Geranylgeranyl pyrophosphate synthase	ALG64486.1	Meretrix meretrix	2e-160	isoprenoid biosynthetic process GO:0008299	transferase activity GO:0016740
3	12415320	12471369	Paired box protein Pax-2-A	XP_021355147.1	Mizuhopecten yessoensis	0	multicellular organism development GO:0007275; regulation of transcription, DNA-templated GO:0006355	DNA binding GO:0003677	nucleus GO:0005634
3	12495388	12526137	lysosomal alpha-glucosidase-like	XP_029646797.1	Octopus vulgaris	4e-159
3	12647643	12648328	sporulation-specific protein 15-like	XP_006819733.1	Saccoglossus kowalevskii	4e-159
3	12719215	12746847	Carboxylic ester hydrolase	XP_009059997.1	Lottia gigantea	2e-89		hydrolase activity GO:0016787
3	12798213	12828297	ATPase family AAA domain-containing protein 5-like isoform X1	XP_021363391.1	Pecten maximus	2e-82
3	12846773	12884453	Serine/threonine-protein phosphatase	QIP68088.1	Haliotis diversicolor	0	calcineurin-mediated signaling GO:0097720	calmodulin binding GO:0005516; calmodulin-dependent protein phosphatase activity GO:0033192; protein serine phosphatase activity GO:0106306; protein threonine phosphatase activity GO:0106307
3	13006181	13014014	THAP-type domain-containing protein	XP_012711104.3	Fundulus heteroclitus	0		metal ion binding GO:0046872; DNA binding GO:0003677
3	13034174	13043588	tubulin polymerization-promoting protein family member 2-like isoform X1	XP_029640662.1	Octopus	8e-58
3	13074336	13106292	Arf-GAP with dual PH domain-containing protein 1	XP_021342893.1	Mizuhopecten yessoensis	5e-30		GTPase activator activity GO:0005096; phosphatidylinositol bisphosphate binding GO:1902936
4	15892289	15907501	ATP-dependent RNA helicase Dhx29	XP_021349483.1	Mizuhopecten yessoensis	2e-26		ATP binding GO:0005524; nucleic acid binding GO:0003676; helicase activity GO:0004386
4	15908812	15913983	Cystatin B (Fragment)	AET43949.1	Reishia clavigera	7e-27		cysteine-type endopeptidase inhibitor activity GO:0004869
4	15941200	15951398	proteasome subunit alpha type-1 isoform X1	XP_022293421.1	Crassostrea virginica	3e-165
4	16046613	16056140	RPB6 homolog	XP_011439150.1	Crassostrea virginica	3e-125	phosphate-containing compound metabolic process GO:0006796; transcription, DNA-templated GO:0006351	DNA binding GO:0003677; DNA-directed 5'-3' RNA polymerase activity GO:0003899; inorganic diphosphatase activity GO:0004427; magnesium ion binding GO:0000287	RNA polymerase II, core complex GO:0005665; cytoplasm GO:0005737
4	16056351	16088871	3-oxoacyl-[acyl-carrier-protein] reductase FabG	XP_021360858.1	Mizuhopecten yessoensis	3e-75		oxidoreductase activity GO:0016491
4	16128761	16135952	dual specificity protein phosphatase 18 isoform X1	XP_011429805.2	Crassostrea gigas	0
4	16154891	16198128	Synaptic vesicle glycoprotein 2C	XP_011436476.2	Crassostrea gigas	0		transmembrane transporter activity GO:0022857	integral component of membrane GO:0016021
4	16198873	16247837	trichohyalin-like isoform X6	XP_033740409.1	Pecten maximus	1e-53
4	16429754	16449660	CTP synthase	XP_034335165.1	Crassostrea gigas	0	de novo' CTP biosynthetic process GO:0044210; glutamine metabolic process GO:0006541	ATP binding GO:0005524; CTP synthase activity GO:0003883
4	16498522	16526573	LOW QUALITY PROTEIN: F-box protein MET30-like	XP_025097852.1	Pomacea canaliculata	5e-19
4	16549641	16555278	BPTI/Kunitz inhibitor domain-containing protein	XP_018346335.1	Trachymyrmex septentrionalis	5e-15		serine-type endopeptidase inhibitor activity GO:0004867
4	16587951	16640466	GGNamide	XP_033740561.1	Pecten maximus	5e-148
4	16647207	16665330	WD_REPEATS_REGION domain-containing protein	XP_009055951.1	Lottia gigantea	0
4	16665839	16711124	F-actin monooxygenase (Fragment)	KOF88327.1	Octopus bimaculoides	2e-86	exocytosis GO:0006887	metal ion binding GO:0046872; actin binding GO:0003779; FAD binding GO:0071949; oxidoreductase activity, acting on paired donors, with incorporation or reduction of molecular oxygen, NAD(P)H as one donor, and incorporation of one atom of oxygen GO:0016709; small GTPase binding GO:0017137
4	16818641	16895605	acetylcholinesterase	XP_011453647.2	Crassostrea gigas	6e-59
4	17014886	17021901	Hormonally up-regulatedeu tumor-associated kinase	XP_011418697.2	Crassostrea gigas	6e-58		ATP binding GO:0005524; protein kinase activity GO:0004672
4	17069681	17090686	outer dense fiber protein 3-like isoform X1	XP_034335289.1	Crassostrea	1e-72
4	17095391	17130722	excitatory amino acid transporter-like	XP_022336994.1	Crassostrea virginica	0
4	17188757	17229708	Coiled-coil domain-containing protein 83	XP_021359397.1	Mizuhopecten yessoensis	7e-140
4	17354364	17370251	Frizzled-10-B	XP_033740080.1	Pecten maximus	1e-13		G protein-coupled receptor activity GO:0004930; Wnt-activated receptor activity GO:0042813	integral component of membrane GO:0016021; plasma membrane GO:0005886
6	8126174	8180092	serine/arginine repetitive matrix protein 2-like	XP_025084463.1	Pomacea canaliculata	0
6	8192950	8229437	Protein kinase domain-containing protein	XP_021363322.1	Mizuhopecten yessoensis	0		ATP binding GO:0005524; protein serine/threonine kinase activity GO:0004674
6	8264037	8300568	Golgi pH regulator isoform X1	XP_034303541.1	Crassostrea	0
6	8307596	8388953	Ubiquitin carboxyl-terminal hydrolase 25	XP_021369161.1	Mizuhopecten yessoensis	0	ubiquitin-dependent protein catabolic process GO:0006511; protein deubiquitination GO:0016579	thiol-dependent deubiquitinase GO:0004843
6	8485120	8525367	NRAMP	APU94146.1	Sinonovacula constricta	0		metal ion transmembrane transporter activity GO:0046873	integral component of membrane GO:0016021
6	8532591	8555324	NRAMP	APU94146.1	Sinonovacula constricta	0		metal ion transmembrane transporter activity GO:0046873	integral component of membrane GO:0016021
6	8578879	8600065	monocarboxylate transporter 12-like	XP_033732414.1	Crassostrea virginica	0
6	8616264	8695692	origin recognition complex subunit 4-like	XP_033724735.1	Pecten maximus	1e-14
6	9116645	9179690	Profilin	XP_013401278.1	Lingula unguis	3e-14		actin binding GO:0003779	cytoskeleton GO:0005856
6	9193840	9202421	VWFA domain-containing protein	RUS78774.1	Elysia chlorotica	5e-19
6	9203172	9216282	versican core protein	KAA0716628.1	Crassostrea gigas	6e-109
6	9296013	9360890	mucin-4 isoform X1	XP_034311638.1	Crassostrea gigas	0
6	9453378	9462267	Ubiquitin conjugation factor E4 B	XP_035825781.1	Pectinidae	2e-35	ubiquitin-dependent protein catabolic process GO:0006511	ubiquitin-ubiquitin ligase activity GO:0034450	ubiquitin ligase complex GO:0000151
6	9571290	9592758	Ubiquitin thioesterase	XP_021360807.1	Mizuhopecten yessoensis	3e-40
6	9625609	9670565	transmembrane protein 245-like isoform X1	XP_033732628.1	Pecten maximus	0
6	9679568	9688061	monocarboxylate transporter 12-like	XP_033732414.1	Crassostrea virginica	3e-71
6	9705087	9724093	Carbonic anhydrase	QFP92278.1	Vesicomyidae	3e-115		carbonate dehydratase activity GO:0004089; zinc ion binding GO:0008270	extracellular region GO:0005576
12	26794451	26832067	FAM193_C domain-containing protein	XP_033757581.1	Pecten maximus	0
12	26859572	26866404	cytochrome P450 2U1-like	XP_021373153.1	Pomacea canaliculata	4e-159
12	26958941	26966070	Mannan endo-1,4-beta-mannosidase	OWF36220.1	Pectinidae	2e-164	organic substance metabolic process GO:0071704	hydrolase activity, hydrolyzing O-glycosyl compounds GO:0004553
12	26966986	26983043	Disintegrin and metalloproteinase domain-containing protein 12	OWF38446.1	Mizuhopecten yessoensis	4e-36	integrin-mediated signaling pathway GO:0007229	metalloendopeptidase activity GO:0004222	integral component of membrane GO:0016021
12	27009700	27010926	PC-esterase domain-containing protein 1A-like	XP_033757688.1	Pecten maximus	0
12	27019932	27051454	Exocyst complex component	XP_033756592.1	Pecten maximus	0	vesicle docking involved in exocytosis GO:0006904		exocyst GO:0000145
12	27229356	27235013	TM2 domain-containing protein	XP_014776248.1	Octopus bimaculoides	4e-56			integral component of membrane GO:0016021
12	27266175	27284411	FAM184 domain-containing protein	CAC5408618.1	Mytilus coruscus	0
12	27288990	27334066	RANBP2-like and GRIP domain-containing protein 8 isoform X4	XP_033743788.1	Pecten maximus	3e-175
12	27336983	27362284	histone-lysine-methyltransferaseSD2	XP_021340459.1	Mizuhopecten yessoensis	0
12	27365971	27384029	protein farnesyltransferase/geranylgeranyltransferase type-1 subunit alpha-like	XP_033756915.1	Crassostrea virginica	0
13	10389731	10393617	Fibrinogen C-terminal domain-containing protein	XP_019856798.1	Amphimedon queenslandica	0
13	10395551	10432849	RuvB-like helicase	XP_022286963.1	Crassostrea virginica	0		5'-3' DNA helicase activity GO:0043139; ATP binding GO:0005524	NuA4 histone acetyltransferase complex GO:0035267; R2TP complex GO:0097255; Ino80 complex GO:0031011
13	10610463	10626546	inactive hydroxysteroid dehydrogenase-like protein 1	CAC5395116.1	Mytilus coruscus	0
13	10653571	10681027	transmembrane protein 101-like	XP_033752923.1	Pecten maximus	0
13	10766520	10808786	Meiosis 1 arrest protein	CAC5409689.1	Mytilus coruscus	6e-83	meiosis I GO:0007127; spermatogenesis GO:0007283
13	10922479	10952415	ADP-ribosyl cyclase/cyclic ADP-ribose hydrolase	KAB2636372.1	Maleae	6e-35	defense response GO:0006952; signal transduction GO:0007165	ADP binding GO:0043531; NAD(P)+ nucleosidase activity GO:0050135; NAD+ nucleotidase, cyclic ADP-ribose generating GO:0061809;
13	10981900	10984268	nuclear pore membrane glycoprotein 210-like	XP_025087588.1	Pomacea canaliculata	0
13	10991147	10992831	zinc finger protein 862-like	XP_034307851.1	Crassostrea gigas	3e-09
13	29283484	29358014	CCR4-NOT transcription complex subunit 4	XP_021367219.1	Mizuhopecten yessoensis	0		metal ion binding GO:0046872; RNA binding GO:0003723; ubiquitin-protein transferase activity GO:0004842	CCR4-NOT core complex GO:0030014
13	29362567	29372221	Reverse transcriptase domain-containing protein	PIK34030.1	Apostichopus japonicus	9e-60
13	29403253	29418997	transient receptor potential cation channel subfamily A member 1-like	XP_033732060.1	Pecten maximus	0
13	29421081	29442955	ANK_REP_REGION domain-containing protein	XP_025080554.1	Pomacea canaliculata	5e-146		ion channel activity GO:0005216	integral component of membrane GO:0016021
13	29476594	29505082	transmembrane protein 150B-A-like isoform X1	XP_022291975.1	Crassostrea virginica	0
13	29562324	29578290	fibropellin-1-like isoform X1	XP_029207256.1	Orbicella faveolata	8e-14
13	29620151	29648481	Protein kinase domain-containing protein	GCB68988.1	Scyliorhinus torazame	4e-133		ATP binding GO:0005524; protein serine/threonine kinase activity GO:0004674
13	29693801	29721145	beta-lactamase domain-containing protein 2-like	XP_033747078.1	Pecten maximus	1e-141			cytoskeleton GO:0005856

## Sheet: Supplementary Table 6
Supplementary Table 6. Pairwise FST values among analysed Cerastoderma edule beds using (A) the complete dataset (below diagonal), divergent outliers (above diagonal) and (B) neutral dataset (below diagonal). All P-values were significant (P < 0.010), except those highlighted in bold characters. Temporal replicates are shown in italics.
A	ASCE_17	NTX_18	WDE_17	WDE_18	WBY_17	WBY_18	IDA_18	IDC_18	FBS_17	FBS_18	FAR_17	SNO_17	SNO_18	SLO_17	SLO_18	PRA_17	PTE_18	PSA_19	PRF_17	PRF_18
ASCE_17		0.00471	0.0835	0.06607	0.05979	0.06201	0.08476	0.07394	0.01434	0.01252	0.11483	0.12752	0.13602	0.12398	0.13428	0.14235	0.16409	0.16473	0.15433	0.1536
NTX_18	-0.00086		0.09229	0.08518	0.08864	0.08139	0.08865	0.08109	0.03274	0.03342	0.13313	0.15325	0.15976	0.14655	0.15715	0.16121	0.17528	0.18069	0.17237	0.174
WDE_17	0.02119	0.02527		-0.00087	0.04971	0.0531	0.0482	0.04212	0.08613	0.08156	0.17121	0.1774	0.1842	0.17308	0.18207	0.18926	0.21308	0.21959	0.19307	0.19054
WDE_18	0.00984	0.02199	-0.01276		0.0493	0.03016	0.04925	0.04698	0.08737	0.0803	0.17137	0.18568	0.18327	0.18236	0.18499	0.18486	0.18593	0.19113	0.1853	0.18233
WBY_17	0.01176	0.02256	0.01075	0.01618		-0.01276	0.08316	0.08377	0.08194	0.07025	0.16107	0.16659	0.16672	0.16591	0.16877	0.1686	0.18538	0.18539	0.18246	0.18058
WBY_18	0.01213	0.01766	0.01408	-0.00668	-0.01337		0.07081	0.06479	0.06478	0.05676	0.14698	0.14107	0.15758	0.14016	0.15109	0.1635	0.19254	0.19718	0.16785	0.16804
IDA_18	0.0206	0.02842	0.01074	0.01599	0.02526	0.01019		0.00126	0.10782	0.09784	0.16734	0.18522	0.18693	0.17821	0.18967	0.18484	0.1935	0.20263	0.1939	0.19259
IDC_18	0.00934	0.01896	0.00251	0.0174	0.02521	-0.00148	-0.00118		0.10145	0.08743	0.16473	0.18785	0.18383	0.18211	0.189	0.18349	0.18715	0.19225	0.19182	0.18933
FBS_17	-0.00334	0.00618	0.01861	0.02793	0.02411	0.00691	0.03223	0.02911		0.00456	0.14865	0.16757	0.16864	0.16216	0.16728	0.16567	0.1759	0.17725	0.18452	0.18522
FBS_18	-0.00135	0.0068	0.02142	0.0218	0.01956	0.01195	0.0276	0.0223	-0.00091		0.14034	0.15419	0.16291	0.15209	0.15758	0.15916	0.17376	0.18024	0.17639	0.17776
FAR_17	0.01522	0.02678	0.03035	0.047	0.04054	0.01353	0.04496	0.04525	0.03664	0.02886		0.04102	0.03967	0.03455	0.03294	0.02535	0.02989	0.03361	0.05152	0.05334
SNO_17	0.00916	0.02383	0.02494	0.04733	0.03839	0.00401	0.04268	0.04856	0.03731	0.02807	0.01063		0.00146	0.00472	0.00344	-0.00428	0.01685	0.02979	0.06376	0.06539
SNO_18	0.02643	0.03741	0.0407	0.04874	0.04416	0.02826	0.04844	0.04888	0.04171	0.04009	0.00891	-0.00492		0.00261	-0.00042	0.0027	0.0242	0.04545	0.06302	0.0646
SLO_17	0.01273	0.0252	0.0253	0.04789	0.03917	0.00475	0.04201	0.04754	0.03745	0.02778	0.00969	0.00024	-0.00231		0.00211	-0.00435	0.01121	0.01551	0.04606	0.0495
SLO_18	0.02017	0.03349	0.03451	0.05145	0.04423	0.01819	0.04887	0.05115	0.0419	0.03388	0.01046	-0.00027	-0.00071	0.00115		-0.00155	0.015	0.02468	0.0499	0.05733
PRA_17	0.03005	0.03851	0.04563	0.04779	0.04294	0.03304	0.04916	0.0453	0.04022	0.03821	0.00256	-0.01069	0.00012	-0.00724	-0.0028		0.02719	0.04025	0.05464	0.05894
PTE_18	0.0389	0.04019	0.05298	0.03869	0.04358	0.04505	0.04648	0.03786	0.03808	0.04009	-0.00434	-0.01476	-0.00046	-0.01594	-0.00742	0.00425		0.01172	0.01864	0.02283
PSA_19	0.03953	0.04286	0.05458	0.04	0.0407	0.04553	0.04961	0.03966	0.03654	0.03963	-0.00455	-0.01614	0.00355	-0.01708	-0.00701	0.00702	0.00163		0.01115	0.01023
PRF_17	0.027	0.03582	0.03794	0.04946	0.04593	0.02143	0.04912	0.04904	0.04481	0.03705	0.01499	0.01032	0.0135	0.00884	0.01243	0.01084	-0.00657	-0.00878		0.00528
PRF_18	0.02075	0.03294	0.03255	0.04827	0.0425	0.01382	0.04614	0.04995	0.04367	0.03432	0.01458	0.0129	0.01411	0.01021	0.01284	0.00775	-0.01016	-0.01582	0.0003
B	ASCE_17	NTX_18	WDE_17	WDE_18	WBY_17	WBY_18	IDA_18	IDC_18	FBS_17	FBS_18	FAR_17	SNO_17	SNO_18	SLO_17	SLO_18	PRA_17	PTE_18	PSA_19	PRF_17	PRF_18
ASCE_17
NTX_18	0.00044
WDE_17	0.0137	0.0184
WDE_18	0.00317	0.01492	-0.01325
WBY_17	0.00682	0.01461	0.00735	0.01268
WBY_18	0.00664	0.01061	0.01015	-0.01042	-0.0115
IDA_18	0.01266	0.02165	0.00639	0.01207	0.01782	0.00208
IDC_18	0.00262	0.01264	-0.0003	0.01527	0.01919	-0.00839	-0.00027
FBS_17	-0.0037	0.00427	0.01118	0.02151	0.01703	0.00087	0.02244	0.02072
FBS_18	-0.00155	0.00412	0.01527	0.01512	0.01359	0.00777	0.01865	0.0151	-0.00044
FAR_17	0.00196	0.01187	0.00888	0.0282	0.02255	-0.0063	0.02647	0.02838	0.02038	0.01253
SNO_17	-0.00924	0.00297	-0.00036	0.02478	0.01788	-0.01778	0.01885	0.02696	0.01665	0.0083	0.0074
SNO_18	0.00995	0.01802	0.01743	0.02727	0.02496	0.00804	0.02571	0.02845	0.02142	0.02092	0.00581	-0.00484
SLO_17	-0.00452	0.00579	0.00055	0.02596	0.01881	-0.0168	0.01909	0.02594	0.01727	0.00759	0.00679	0.00019	-0.00208
SLO_18	0.00266	0.01366	0.00967	0.02925	0.02418	-0.00254	0.02451	0.02873	0.0213	0.01366	0.00844	8e-05	0.00046	0.00197
PRA_17	0.01238	0.01844	0.02103	0.02489	0.02223	0.01162	0.02578	0.02316	0.01982	0.01864	0.00042	-0.01078	0.00064	-0.00711	-0.00208
PTE_18	0.0214	0.0203	0.02866	0.01678	0.0222	0.02404	0.02411	0.01665	0.01779	0.02088	-0.00706	-0.0185	-0.00239	-0.01891	-0.00959	0.00291
PSA_19	0.01974	0.02037	0.02619	0.01469	0.01625	0.02033	0.02358	0.01473	0.01358	0.0167	-0.00915	-0.02342	-0.00251	-0.02233	-0.01115	0.00188	0.00306
PRF_17	0.00797	0.01462	0.01281	0.02857	0.02438	-0.00168	0.02612	0.02727	0.02261	0.01494	0.01114	0.00303	0.00752	0.00401	0.00805	0.00517	-0.00817	-0.01123
PRF_18	-0.00032	0.01074	0.00633	0.02778	0.02027	-0.01113	0.02223	0.02953	0.02111	0.01126	0.01043	0.00583	0.00752	0.00494	0.0072	-0.00017	-0.01354	-0.02008	0.0007

## Sheet: Supplementary Table 7
Supplementary Table 7. Geographic (A: Km) and genetic (B: Fst/1-Fst) distances among Cerastoderma edule beds for the different datasests and regions
A
Geographic distance (Km)
	ASCE_17	NTX_18	WDE_17	WBY_17	IDA_18	IDC_18	FBS_17	FAR_17	SNO_17	SLO_17	PRA_17	PTE_18	PSA_19	PRF_17
ASCE_17	0
NTX_18	321.6	0
WDE_17	1895.5	1573.9	0
WBY_17	1497.98	1176.54	397.36	0
IDA_18	1717.66	1396.06	210.23	368.38	0
IDC_18	1729.91	1408.31	206.98	380.63	12.25	0
FBS_17	729.16	407.56	1166.34	768.98	988.5	1000.75	0
FAR_17	1874.98	1553.38	1317.52	920.16	1219.75	1232	1145.82	0
SNO_17	2677.13	2355.53	1489.29	1091.93	1312.44	1324.69	1947.97	802.15	0
SLO_17	2742.43	2420.83	1554.59	1157.23	1377.74	1389.99	2013.27	867.45	65.3	0
PRA_17	2970.08	2648.48	1782.24	1384.88	1605.39	1617.64	2240.92	1095.1	292.95	227.65	0
PTE_18	3236.38	2914.78	2048.54	1651.18	1871.69	1883.94	2507.22	1361.4	559.25	493.95	266.3	0
PSA_19	3305.68	2984.08	2117.84	1720.48	1940.99	1953.24	2576.52	1430.7	628.55	563.25	335.6	69.3	0
PRF_17	3604.99	3283.39	2417.15	2019.79	2240.3	2252.55	2875.83	1730.01	927.86	861.57	634.91	368.61	299.31	0
B
Whole region with all dataset (9309 SNPs)
	ASCE_17	NTX_18	WDE_17	WBY_17	IDA_18	IDC_18	FBS_17	FAR_17	SNO_17	SLO_17	PRA_17	PTE_18	PSA_19	PRF_17
ASCE_17	0
NTX_18	0	0
WDE_17	0.02165	0.02593	0
WBY_17	0.0119	0.02308	0.01087	0
IDA_18	0.02103	0.02926	0.01086	0.02591	0
IDC_18	0.00943	0.01933	0.00252	0.02586	0	0
FBS_17	0	0.00621	0.01896	0.0247	0.0333	0.02998	0
FAR_17	0.01546	0.02752	0.0313	0.04226	0.04708	0.0474	0.03803	0
SNO_17	0.00924	0.02442	0.02557	0.03992	0.04458	0.05104	0.03876	0.01074	0
SLO_17	0.01289	0.02585	0.02596	0.04076	0.04386	0.04991	0.0389	0.00979	0.00025	0
PRA_17	0.03099	0.04006	0.04781	0.04487	0.0517	0.04745	0.0419	0.00257	0	0	0
PTE_18	0.04047	0.04187	0.05594	0.04556	0.04875	0.03935	0.03959	0	0	0	0.00427	0
PSA_19	0.04116	0.04478	0.05773	0.04242	0.0522	0.0413	0.03793	0	0	0	0.00706	0.00163	0
PRF_17	0.02775	0.03715	0.03943	0.04814	0.05166	0.05157	0.04691	0.01522	0.01042	0.00892	0.01096	0	0	0
Whole region 8021 neutral SNPs
	ASCE_17	NTX_18	WDE_17	WBY_17	IDA_18	IDC_18	FBS_17	FAR_17	SNO_17	SLO_17	PRA_17	PTE_18	PSA_19	PRF_17
ASCE_17	0
NTX_18	0.00044	0
WDE_17	0.01389	0.01875	0
WBY_17	0.00687	0.01483	0.00741	0
IDA_18	0.01283	0.02213	0.00643	0.01814	0
IDC_18	0.00263	0.0128	0	0.01957	0	0
FBS_17	0	0.00429	0.01131	0.01732	0.02296	0.02116	0
FAR_17	0.00197	0.01201	0.00896	0.02307	0.02719	0.02921	0.0208	0
SNO_17	0	0.00298	0	0.01821	0.01921	0.02771	0.01694	0.00746	0
SLO_17	0	0.00582	0.00055	0.01917	0.01946	0.02663	0.01757	0.00683	0.00019	0
PRA_17	0.01254	0.01878	0.02148	0.02274	0.02646	0.02371	0.02022	0.00042	0	0	0
PTE_18	0.02187	0.02072	0.02951	0.02271	0.02471	0.01693	0.01811	0	0	0	0.00291	0
PSA_19	0.02014	0.02079	0.02689	0.01652	0.02415	0.01495	0.01377	0	0	0	0.00189	0.00307	0
PRF_17	0.00803	0.01484	0.01298	0.02499	0.02683	0.02804	0.02313	0.01126	0.00304	0.00403	0.0052	0	0	0
Whole region 554 divergent outliers
	ASCE_17	NTX_18	WDE_17	WBY_17	IDA_18	IDC_18	FBS_17	FAR_17	SNO_17	SLO_17	PRA_17	PTE_18	PSA_19	PRF_17
ASCE_17	0
NTX_18	0.00473	0
WDE_17	0.09111	0.10167	0
WBY_17	0.06359	0.09726	0.05231	0
IDA_18	0.09261	0.09728	0.05064	0.0907	0
IDC_18	0.07984	0.08825	0.04397	0.09143	0.00126	0
FBS_17	0.01455	0.03385	0.09425	0.08926	0.12085	0.11291	0
FAR_17	0.12973	0.15358	0.20658	0.192	0.20097	0.19722	0.17461	0
SNO_17	0.14616	0.18099	0.21566	0.19988	0.22733	0.2313	0.20131	0.04277	0
SLO_17	0.14153	0.17172	0.20931	0.19891	0.21685	0.22265	0.19355	0.03579	0.00475	0
PRA_17	0.16598	0.19219	0.23345	0.20279	0.22676	0.22473	0.19857	0.02601	0	0	0
PTE_18	0.1963	0.21253	0.27078	0.22757	0.23992	0.23024	0.21344	0.03082	0.01714	0.01134	0.02795	0
PSA_19	0.19722	0.22054	0.28138	0.22757	0.25413	0.238	0.21543	0.03478	0.0307	0.01575	0.04194	0.01186	0
PRF_17	0.18249	0.20827	0.23926	0.22318	0.24055	0.23735	0.22627	0.05432	0.0681	0.04828	0.0578	0.019	0.01127	0
North group with all dataset (9309 SNPs)
	ASCE_17	NTX_18	WDE_17	WBY_17	IDA_18	IDC_18	FBS_17
ASCE_17	0
NTX_18	0	0
WDE_17	0.02264	0.0264	0
WBY_17	0.01308	0.0223	0.01152	0
IDA_18	0.02344	0.03047	0.01181	0.02585	0
IDC_18	0.01418	0.02224	0.00588	0.0267	0	0
FBS_17	0	0.00602	0.02029	0.02466	0.03431	0.03109	0
North group 8570 Neutral SNPs
	ASCE_17	NTX_18	WDE_17	WBY_17	IDA_18	IDC_18	FBS_17
ASCE_17	0
NTX_18	0	0
WDE_17	0.01105	0.01422	0
WBY_17	0.00365	0.0102	0.00576	0
IDA_18	0.01057	0.01807	0.00525	0.01444	0
IDC_18	0.00174	0.00955	0	0.01455	0	0
FBS_17	0	0.00232	0.00779	0.01339	0.01803	0.01525	0
North group 213 divergent outliers
	ASCE_17	NTX_18	WDE_17	WBY_17	IDA_18	IDC_18	FBS_17
ASCE_17	0
NTX_18	0.01298	0
WDE_17	0.21631	0.21758	0
WBY_17	0.16139	0.2171	0.09037	0
IDA_18	0.22498	0.22252	0.10564	0.19684	0
IDC_18	0.20224	0.20283	0.08474	0.20503	0.00959	0
FBS_17	0.039	0.06629	0.23471	0.21663	0.28782	0.26812	0
South group with all dataset (9309 SNPs)
	FAR_17	SNO_17	SLO_17	PRA_17	PTE_18	PSA_19	PRF_17
FAR_17	0
SNO_17	0.01089	0
SLO_17	0.01024	0.0007	0
PRA_17	0	0	0	0
PTE_18	0	0	0	0.00279	0
PSA_19	0	0	0	0.00538	0.0016	0
PRF_17	0.01604	0.00946	0.00824	0.00963	0	0	0
South group 8650 Neutral SNPs
	FAR_17	SNO_17	SLO_17	PRA_17	PTE_18	PSA_19	PRF_17
FAR_17	0
SNO_17	0.00467	0
SLO_17	0.00525	0	0
PRA_17	0	0	0	0
PTE_18	0	0	0	0	0
PSA_19	0	0	0	0	0	0
PRF_17	0.00928	0.00108	0.0025	0.00286	0	0	0
South group 263 divergent outliers
	FAR_17	SNO_17	SLO_17	PRA_17	PTE_18	PSA_19	PRF_17
FAR_17	0
SNO_17	0.19219	0
SLO_17	0.1587	0.01435	0
PRA_17	0.13037	0.02484	0.01797	0
PTE_18	0.20154	0.20498	0.16434	0.16913	0
PSA_19	0.18691	0.2158	0.16995	0.19684	0.07156	0
PRF_17	0.2078	0.26591	0.18628	0.21655	0.14862	0.10155	0
